# Supplementary material for: Wrangling Phosphoproteomic Data to Elucidate Cancer Signaling Pathways
Source: PLoS One. 2013 Jan 3;8(1):e52884. doi: 10.1371/journal.pone.0052884 (PMC3536783; doi:10.1371/journal.pone.0052884)
Supplement: Information S1 — sed2dGO. Clusters identified by t-SNE on SED embedding and GO term summary for clusters identified by t-SNE on SED embedding. (ZIP) [file pone.0052884.s009.zip]

Archive with 104 entries (103 files):
- sed2dGO/
- sed2dGO/ALK_filtered_GO.txt
- sed2dGO/EGFR_filtered_GO.txt
- sed2dGO/FAK_SED_GO.txt
- sed2dGO/MET_filtered_GO.txt
- sed2dGO/sed2DGroup_100_GOSummary.txt
- sed2dGO/sed2DGroup_101_GOSummary.txt
- sed2dGO/sed2DGroup_102_GOSummary.txt
- sed2dGO/sed2DGroup_103_GOSummary.txt
- sed2dGO/sed2DGroup_105_GOSummary.txt
- sed2dGO/sed2DGroup_106_GOSummary.txt
- sed2dGO/sed2DGroup_108_GOSummary.txt
- sed2dGO/sed2DGroup_10_GOSummary.txt
- sed2dGO/sed2DGroup_110_GOSummary.txt
- sed2dGO/sed2DGroup_112_GOSummary.txt
- sed2dGO/sed2DGroup_114_GOSummary.txt
- sed2dGO/sed2DGroup_118_GOSummary.txt
- sed2dGO/sed2DGroup_119_GOSummary.txt
- sed2dGO/sed2DGroup_11_GOSummary.txt
- sed2dGO/sed2DGroup_123_GOSummary.txt
- sed2dGO/sed2DGroup_124_GOSummary.txt
- sed2dGO/sed2DGroup_126_GOSummary.txt
- sed2dGO/sed2DGroup_127_GOSummary.txt
- sed2dGO/sed2DGroup_128_GOSummary.txt
- sed2dGO/sed2DGroup_129_GOSummary.txt
- sed2dGO/sed2DGroup_12_GOSummary.txt
- sed2dGO/sed2DGroup_133_GOSummary.txt
- sed2dGO/sed2DGroup_134_GOSummary.txt
- sed2dGO/sed2DGroup_137_GOSummary.txt
- sed2dGO/sed2DGroup_14_GOSummary.txt
- sed2dGO/sed2DGroup_15_GOSummary.txt
- sed2dGO/sed2DGroup_16_GOSummary.txt
- sed2dGO/sed2DGroup_17_GOSummary.txt
- sed2dGO/sed2DGroup_18_GOSummary.txt
- sed2dGO/sed2DGroup_19_GOSummary.txt
- sed2dGO/sed2DGroup_1_GOSummary.txt
- sed2dGO/sed2DGroup_20_GOSummary.txt
- sed2dGO/sed2DGroup_21_GOSummary.txt
- sed2dGO/sed2DGroup_22_GOSummary.txt
- sed2dGO/sed2DGroup_24_GOSummary.txt
- sed2dGO/sed2DGroup_25_GOSummary.txt
- sed2dGO/sed2DGroup_26_GOSummary.txt
- sed2dGO/sed2DGroup_27_GOSummary.txt
- sed2dGO/sed2DGroup_28_GOSummary.txt
- sed2dGO/sed2DGroup_29_GOSummary.txt
- sed2dGO/sed2DGroup_2_GOSummary.txt
- sed2dGO/sed2DGroup_30_GOSummary.txt
- sed2dGO/sed2DGroup_31_GOSummary.txt
- sed2dGO/sed2DGroup_32_GOSummary.txt
- sed2dGO/sed2DGroup_33_GOSummary.txt
- sed2dGO/sed2DGroup_34_GOSummary.txt
- sed2dGO/sed2DGroup_35_GOSummary.txt
- sed2dGO/sed2DGroup_36_GOSummary.txt
- sed2dGO/sed2DGroup_37_GOSummary.txt
- sed2dGO/sed2DGroup_39_GOSummary.txt
- sed2dGO/sed2DGroup_3_GOSummary.txt
- sed2dGO/sed2DGroup_40_GOSummary.txt
- sed2dGO/sed2DGroup_41_GOSummary.txt
- sed2dGO/sed2DGroup_42_GOSummary.txt
- sed2dGO/sed2DGroup_43_GOSummary.txt
- sed2dGO/sed2DGroup_44_GOSummary.txt
- sed2dGO/sed2DGroup_45_GOSummary.txt
- sed2dGO/sed2DGroup_48_GOSummary.txt
- sed2dGO/sed2DGroup_49_GOSummary.txt
- sed2dGO/sed2DGroup_4_GOSummary.txt
- sed2dGO/sed2DGroup_50_GOSummary.txt
- sed2dGO/sed2DGroup_52_GOSummary.txt
- sed2dGO/sed2DGroup_53_GOSummary.txt
- sed2dGO/sed2DGroup_55_GOSummary.txt
- sed2dGO/sed2DGroup_56_GOSummary.txt
- sed2dGO/sed2DGroup_57_GOSummary.txt
- sed2dGO/sed2DGroup_58_GOSummary.txt
- sed2dGO/sed2DGroup_59_GOSummary.txt
- sed2dGO/sed2DGroup_5_GOSummary.txt
- sed2dGO/sed2DGroup_60_GOSummary.txt
- sed2dGO/sed2DGroup_63_GOSummary.txt
- sed2dGO/sed2DGroup_65_GOSummary.txt
- sed2dGO/sed2DGroup_66_GOSummary.txt
- sed2dGO/sed2DGroup_68_GOSummary.txt
- sed2dGO/sed2DGroup_69_GOSummary.txt
- sed2dGO/sed2DGroup_6_GOSummary.txt
- sed2dGO/sed2DGroup_71_GOSummary.txt
- sed2dGO/sed2DGroup_74_GOSummary.txt
- sed2dGO/sed2DGroup_75_GOSummary.txt
- sed2dGO/sed2DGroup_76_GOSummary.txt
- sed2dGO/sed2DGroup_77_GOSummary.txt
- sed2dGO/sed2DGroup_78_GOSummary.txt
- sed2dGO/sed2DGroup_7_GOSummary.txt
- sed2dGO/sed2DGroup_80_GOSummary.txt
- sed2dGO/sed2DGroup_81_GOSummary.txt
- sed2dGO/sed2DGroup_82_GOSummary.txt
- sed2dGO/sed2DGroup_83_GOSummary.txt
- sed2dGO/sed2DGroup_86_GOSummary.txt
- sed2dGO/sed2DGroup_87_GOSummary.txt
- sed2dGO/sed2DGroup_88_GOSummary.txt
- sed2dGO/sed2DGroup_89_GOSummary.txt
- sed2dGO/sed2DGroup_91_GOSummary.txt
- sed2dGO/sed2DGroup_92_GOSummary.txt
- sed2dGO/sed2DGroup_93_GOSummary.txt
- sed2dGO/sed2DGroup_95_GOSummary.txt
- sed2dGO/sed2DGroup_96_GOSummary.txt
- sed2dGO/sed2DGroup_97_GOSummary.txt
- sed2dGO/sed2DGroup_9_GOSummary.txt
- sed2dGO/sed2Dgroupnames.txt
