# Supplementary material for: Wrangling Phosphoproteomic Data to Elucidate Cancer Signaling Pathways
Source: PLoS One. 2013 Jan 3;8(1):e52884. doi: 10.1371/journal.pone.0052884 (PMC3536783; doi:10.1371/journal.pone.0052884)
Supplement: Information S1 — sed2dGO. Clusters identified by t-SNE on SED embedding and GO term summary for clusters identified by t-SNE on SED embedding. (ZIP) [file pone.0052884.s009.zip › sed2dGO/ALK_filtered_GO.txt]

Term	Count	Genes
metabolic process	20	SEC24B, NUDT5, ALK, SND1, GMDS, PHPT1, SLC25A5, HDLBP, LDHA, LTK, PHB, ELP3, WRNIP1, NIT2, RASA1, RPL31, SRSF1, CAT, IRS2, SUCLA2
cellular catabolic process	7	NUDT5, WRNIP1, RASA1, RPL31, CAT, IRS2, SUCLA2
alcohol metabolic process	6	NUDT5, GMDS, HDLBP, LDHA, CAT, IRS2
alcohol metabolic process	6	NUDT5, GMDS, HDLBP, LDHA, CAT, IRS2
cellular carbohydrate metabolic process	5	SEC24B, NUDT5, GMDS, LDHA, IRS2
energy derivation by oxidation of organic compounds	4	SLC25A5, CAT, IRS2, SUCLA2
nucleotide catabolic process	4	NUDT5, WRNIP1, RASA1, CAT
hexose metabolic process	3	GMDS, LDHA, IRS2
inositol lipid-mediated signaling	3	LTK, CAT, IRS2
