# Supplementary material for: Wrangling Phosphoproteomic Data to Elucidate Cancer Signaling Pathways
Source: PLoS One. 2013 Jan 3;8(1):e52884. doi: 10.1371/journal.pone.0052884 (PMC3536783; doi:10.1371/journal.pone.0052884)
Supplement: Information S1 — sed2dGO. Clusters identified by t-SNE on SED embedding and GO term summary for clusters identified by t-SNE on SED embedding. (ZIP) [file pone.0052884.s009.zip › sed2dGO/EGFR_filtered_GO.txt]

Term	Count	Genes
biological regulation	13	CTNND1, EGFR, GAB1, LYN, MUC1, PDHA1, PRKCD, MAPK13, PXN, ACTB, TLN1, DDR1, GPRC5A
cellular component organization at cellular level	9	CTNND1, EGFR, LYN, MUC1, PRKCD, PXN, ACTB, TLN1, DDR1
cellular component organization or biogenesis	9	CTNND1, EGFR, LYN, MUC1, PRKCD, PXN, ACTB, TLN1, DDR1
macromolecule modification	8	EGFR, LYN, MUC1, PRKCD, MAPK13, PXN, TLN1, DDR1
regulation of macromolecule metabolic process	8	CTNND1, EGFR, LYN, MUC1, PRKCD, MAPK13, PXN, TLN1
response to stress	8	EGFR, MUC1, PRKCD, MAPK13, PXN, ACTB, TLN1, DDR1
cell adhesion	7	CTNND1, EGFR, LYN, PRKCD, PXN, TLN1, DDR1
enzyme linked receptor protein signaling pathway	7	EGFR, GAB1, LYN, PRKCD, MAPK13, PXN, DDR1
response to chemical stimulus	7	EGFR, GAB1, LYN, PRKCD, PXN, ACTB, TLN1
signal transduction	7	GAB1, MUC1, MAPK13, PXN, TLN1, DDR1, GPRC5A
anatomical structure morphogenesis	6	CTNND1, EGFR, PXN, ACTB, TLN1, DDR1
anatomical structure morphogenesis	6	CTNND1, EGFR, PXN, ACTB, TLN1, DDR1
cellular component movement	6	EGFR, LYN, PXN, ACTB, TLN1, DDR1
cellular protein metabolic process	6	EGFR, MAPK13, PXN, ACTB, TLN1, DDR1
phosphorylation	6	EGFR, PRKCD, MAPK13, PXN, TLN1, DDR1
regulation of protein modification process	6	EGFR, LYN, MUC1, PRKCD, PXN, TLN1
regulation of response to stimulus	6	CTNND1, EGFR, LYN, PRKCD, MAPK13, PXN
cellular component assembly	5	CTNND1, PRKCD, PXN, ACTB, TLN1
cellular response to organic substance	5	GAB1, LYN, PRKCD, PXN, TLN1
peptidyl-tyrosine modification	5	EGFR, LYN, PRKCD, PXN, DDR1
regulation of catalytic activity	5	EGFR, LYN, PRKCD, PXN, TLN1
regulation of kinase activity	5	EGFR, LYN, PRKCD, PXN, TLN1
regulation of phosphorus metabolic process	5	EGFR, LYN, PRKCD, PXN, TLN1
wound healing	5	LYN, PRKCD, ACTB, TLN1, DDR1
cellular response to endogenous stimulus	4	GAB1, LYN, PRKCD, PXN
cellular response to peptide hormone stimulus	4	GAB1, LYN, PRKCD, PXN
coagulation	4	LYN, PRKCD, ACTB, TLN1
epidermal growth factor receptor signaling pathway	4	EGFR, GAB1, PRKCD, PXN
hemostasis	4	LYN, PRKCD, ACTB, TLN1
negative regulation of signal transduction	4	CTNND1, EGFR, LYN, PRKCD
neurogenesis	4	EGFR, LYN, ACTB, TLN1
neuron differentiation	4	EGFR, LYN, ACTB, TLN1
neuron projection development	4	EGFR, LYN, ACTB, TLN1
regulation of protein serine/threonine kinase activity	4	EGFR, LYN, PRKCD, PXN
response to hormone stimulus	4	GAB1, LYN, PRKCD, PXN
taxis	4	EGFR, LYN, ACTB, TLN1
axon guidance	3	EGFR, ACTB, TLN1
cytokine production	3	LYN, PRKCD, MAPK13
epidermis development	3	CTNND1, EGFR, DDR1
gland development	3	CTNND1, EGFR, DDR1
morphogenesis of an epithelium	3	CTNND1, EGFR, DDR1
negative regulation of protein metabolic process	3	EGFR, LYN, PRKCD
platelet activation	3	LYN, PRKCD, TLN1
positive regulation of cellular protein metabolic process	3	LYN, MUC1, PRKCD
positive regulation of phosphate metabolic process	3	EGFR, LYN, PRKCD
positive regulation of protein kinase activity	3	EGFR, PXN, TLN1
positive regulation of transferase activity	3	EGFR, PXN, TLN1
regulation of cellular response to stress	3	EGFR, LYN, PRKCD
regulation of peptidyl-tyrosine phosphorylation	3	EGFR, LYN, PRKCD
response to insulin stimulus	3	GAB1, LYN, PRKCD
