# Supplementary material for: Wrangling Phosphoproteomic Data to Elucidate Cancer Signaling Pathways
Source: PLoS One. 2013 Jan 3;8(1):e52884. doi: 10.1371/journal.pone.0052884 (PMC3536783; doi:10.1371/journal.pone.0052884)
Supplement: Information S1 — sed2dGO. Clusters identified by t-SNE on SED embedding and GO term summary for clusters identified by t-SNE on SED embedding. (ZIP) [file pone.0052884.s009.zip › sed2dGO/FAK_SED_GO.txt]

Term	Count	Genes
signal transduction	12	HIPK3, MAPK14, HIPK1, GSK3A, LCK, PIK3R1, MAPK1, MAPK3, PTK2, STAT3, STAT5A, CDK1
cellular nitrogen compound metabolic process	11	HIPK3, MAPK14, HIPK1, GSK3A, MAPK1, MAPK3, PTK2, STAT3, STAT5A, PRPF4B, CDK1
establishment of localization	11	GSK3A, ANXA2, LCK, PIK3R1, MAPK1, MAPK3, PTK2, STAT3, STAT5A, VCL, CDK1
macromolecule modification	11	HIPK3, MAPK14, DYRK1A, GSK3A, LCK, MAPK1, MAPK3, PTK2, STAT5A, PRPF4B, CDK1
regulation of biological quality	11	MAPK14, GSK3A, ANXA2, LCK, PIK3R1, MAPK1, MAPK3, PTK2, STAT3, STAT5A, VCL
negative regulation of biological process	10	HIPK3, GSK3A, ANXA2, LCK, MAPK1, PTK2, STAT3, STAT5A, VCL, CDK1
nucleic acid metabolic process	10	HIPK3, MAPK14, HIPK1, GSK3A, MAPK1, MAPK3, STAT3, STAT5A, PRPF4B, CDK1
regulation of nucleobase-containing compound metabolic process	10	HIPK3, MAPK14, HIPK1, GSK3A, MAPK1, MAPK3, PTK2, STAT3, STAT5A, CDK1
regulation of signaling	10	HIPK3, MAPK14, HIPK1, GSK3A, LCK, MAPK1, MAPK3, PTK2, STAT3, CDK1
cellular component movement	9	MAPK14, GSK3A, LCK, PIK3R1, MAPK1, PTK2, STAT3, VCL, CDK1
cellular developmental process	9	MAPK14, GSK3A, LCK, MAPK1, MAPK3, PTK2, STAT3, STAT5A, CDK1
cellular macromolecule biosynthetic process	9	HIPK3, MAPK14, HIPK1, GSK3A, MAPK1, MAPK3, STAT3, STAT5A, CDK1
enzyme linked receptor protein signaling pathway	9	MAPK14, GSK3A, PIK3R1, MAPK1, MAPK3, PTK2, STAT3, STAT5A, CDK1
regulation of cellular biosynthetic process	9	HIPK3, MAPK14, HIPK1, GSK3A, MAPK1, MAPK3, STAT3, STAT5A, CDK1
regulation of macromolecule biosynthetic process	9	HIPK3, MAPK14, HIPK1, GSK3A, MAPK1, MAPK3, STAT3, STAT5A, CDK1
regulation of phosphorus metabolic process	9	HIPK3, MAPK14, GSK3A, LCK, PIK3R1, MAPK1, MAPK3, PTK2, CDK1
regulation of phosphorylation	9	HIPK3, MAPK14, GSK3A, LCK, PIK3R1, MAPK1, MAPK3, PTK2, CDK1
regulation of protein metabolic process	9	HIPK3, MAPK14, GSK3A, LCK, MAPK1, MAPK3, PTK2, STAT5A, CDK1
response to chemical stimulus	9	MAPK14, HIPK1, GSK3A, ANXA2, LCK, PIK3R1, PTK2, STAT3, STAT5A
RNA biosynthetic process	9	HIPK3, MAPK14, HIPK1, GSK3A, MAPK1, MAPK3, STAT3, STAT5A, CDK1
cellular response to endogenous stimulus	8	GSK3A, PIK3R1, MAPK1, MAPK3, PTK2, STAT3, STAT5A, CDK1
cellular response to peptide hormone stimulus	8	GSK3A, PIK3R1, MAPK1, MAPK3, PTK2, STAT3, STAT5A, CDK1
coagulation	8	MAPK14, ANXA2, LCK, PIK3R1, MAPK1, MAPK3, PTK2, VCL
hemostasis	8	MAPK14, ANXA2, LCK, PIK3R1, MAPK1, MAPK3, PTK2, VCL
regulation of protein modification process	8	HIPK3, MAPK14, GSK3A, LCK, MAPK1, MAPK3, PTK2, CDK1
regulation of transferase activity	8	HIPK3, MAPK14, GSK3A, PIK3R1, MAPK1, MAPK3, PTK2, CDK1
response to hormone stimulus	8	GSK3A, PIK3R1, MAPK1, MAPK3, PTK2, STAT3, STAT5A, CDK1
wound healing	8	MAPK14, ANXA2, LCK, PIK3R1, MAPK1, MAPK3, PTK2, VCL
cell migration	7	GSK3A, LCK, PIK3R1, MAPK1, PTK2, VCL, CDK1
localization of cell	7	GSK3A, LCK, PIK3R1, MAPK1, PTK2, VCL, CDK1
macromolecule localization	7	PIK3R1, MAPK1, MAPK3, STAT3, STAT5A, VCL, CDK1
nerve growth factor receptor signaling pathway	7	MAPK14, GSK3A, PIK3R1, MAPK1, MAPK3, STAT3, CDK1
nervous system development	7	DYRK1A, GSK3A, MAPK1, MAPK3, PTK2, STAT3, CDK1
organ morphogenesis	7	GSK3A, MAPK1, MAPK3, PTK2, STAT3, STAT5A, CDK1
platelet activation	7	MAPK14, LCK, PIK3R1, MAPK1, MAPK3, PTK2, VCL
positive regulation of catalytic activity	7	MAPK14, GSK3A, LCK, MAPK1, MAPK3, PTK2, CDK1
positive regulation of cellular process	7	MAPK14, GSK3A, ANXA2, LCK, PIK3R1, MAPK3, STAT3
positive regulation of immune response	7	MAPK14, LCK, PIK3R1, MAPK1, MAPK3, STAT5A, CDK1
regulation of immune system process	7	MAPK14, LCK, PIK3R1, MAPK1, MAPK3, STAT5A, CDK1
regulation of molecular function	7	HIPK3, GSK3A, ANXA2, LCK, PIK3R1, PTK2, CDK1
regulation of protein kinase activity	7	HIPK3, MAPK14, GSK3A, MAPK1, MAPK3, PTK2, CDK1
cardiovascular system development	6	HIPK1, GSK3A, ANXA2, MAPK1, PTK2, CDK1
cellular protein localization	6	PIK3R1, MAPK1, MAPK3, STAT3, VCL, CDK1
cellular response to growth factor stimulus	6	MAPK14, GSK3A, PIK3R1, MAPK1, MAPK3, CDK1
peptidyl-amino acid modification	6	MAPK14, DYRK1A, LCK, MAPK3, PTK2, STAT5A
positive regulation of biosynthetic process	6	GSK3A, MAPK1, MAPK3, STAT3, STAT5A, CDK1
positive regulation of gene expression	6	GSK3A, MAPK1, MAPK3, STAT3, STAT5A, CDK1
positive regulation of kinase activity	6	MAPK14, GSK3A, MAPK1, MAPK3, PTK2, CDK1
positive regulation of nitrogen compound metabolic process	6	GSK3A, MAPK1, MAPK3, STAT3, STAT5A, CDK1
regulation of apoptotic process	6	HIPK3, LCK, MAPK1, PTK2, STAT5A, CDK1
regulation of cell death	6	HIPK3, LCK, MAPK1, PTK2, STAT5A, CDK1
regulation of cellular component organization	6	GSK3A, ANXA2, PIK3R1, MAPK1, MAPK3, PTK2
regulation of multicellular organismal development	6	HIPK1, GSK3A, LCK, PTK2, STAT5A, CDK1
regulation of transcription, DNA-dependent	6	HIPK3, HIPK1, GSK3A, STAT3, STAT5A, CDK1
regulation of transport	6	GSK3A, ANXA2, PIK3R1, MAPK1, MAPK3, CDK1
response to growth hormone stimulus	6	PIK3R1, MAPK1, MAPK3, PTK2, STAT3, STAT5A
system process	6	GSK3A, LCK, MAPK1, MAPK3, PTK2, VCL
tissue development	6	GSK3A, MAPK1, MAPK3, STAT5A, VCL, CDK1
epidermal growth factor receptor signaling pathway	5	GSK3A, PIK3R1, MAPK1, MAPK3, CDK1
fibroblast growth factor receptor signaling pathway	5	GSK3A, PIK3R1, MAPK1, MAPK3, CDK1
insulin receptor signaling pathway	5	GSK3A, PIK3R1, MAPK1, MAPK3, CDK1
interspecies interaction between organisms	5	LCK, PIK3R1, MAPK1, MAPK3, STAT3
positive regulation of defense response	5	MAPK14, MAPK1, MAPK3, STAT5A, CDK1
positive regulation of developmental process	5	MAPK14, HIPK1, LCK, STAT5A, CDK1
positive regulation of phosphate metabolic process	5	GSK3A, LCK, MAPK1, MAPK3, PTK2
positive regulation of RNA metabolic process	5	GSK3A, MAPK1, MAPK3, STAT3, STAT5A
regulation of innate immune response	5	MAPK14, MAPK1, MAPK3, STAT5A, CDK1
regulation of intracellular protein kinase cascade	5	HIPK3, LCK, MAPK1, MAPK3, PTK2
regulation of MAP kinase activity	5	HIPK3, MAPK14, MAPK1, MAPK3, CDK1
regulation of response to stimulus	5	HIPK1, GSK3A, PIK3R1, PTK2, STAT3
regulation of response to stress	5	MAPK14, ANXA2, LCK, STAT5A, CDK1
response to fibroblast growth factor stimulus	5	GSK3A, PIK3R1, MAPK1, MAPK3, CDK1
response to insulin stimulus	5	GSK3A, PIK3R1, MAPK1, MAPK3, CDK1
taxis	5	MAPK14, MAPK1, MAPK3, PTK2, CDK1
activation of innate immune response	4	MAPK14, MAPK1, MAPK3, CDK1
activation of innate immune response	4	MAPK14, MAPK1, MAPK3, CDK1
activation of MAPK activity	4	MAPK14, MAPK1, MAPK3, CDK1
axon guidance	4	MAPK1, MAPK3, PTK2, CDK1
blood vessel development	4	HIPK1, ANXA2, MAPK1, PTK2
cellular response to organic substance	4	HIPK1, PTK2, STAT3, STAT5A
hemopoietic or lymphoid organ development	4	MAPK14, HIPK1, LCK, STAT5A
intracellular protein kinase cascade	4	MAPK14, STAT3, STAT5A, CDK1
JAK-STAT cascade involved in growth hormone signaling pathway	4	MAPK1, MAPK3, STAT3, STAT5A
locomotion	4	GSK3A, LCK, PIK3R1, VCL
MyD88-dependent toll-like receptor signaling pathway	4	MAPK14, MAPK1, MAPK3, CDK1
negative regulation of cell differentiation	4	GSK3A, MAPK1, PTK2, STAT5A
nuclear import	4	MAPK1, MAPK3, STAT3, CDK1
nuclear transport	4	MAPK1, MAPK3, STAT3, CDK1
pattern recognition receptor signaling pathway	4	MAPK14, MAPK1, MAPK3, CDK1
peptidyl-serine phosphorylation	4	HIPK3, MAPK14, GSK3A, MAPK1
peptidyl-tyrosine phosphorylation	4	DYRK1A, LCK, PTK2, STAT5A
positive regulation of cell proliferation	4	MAPK1, PTK2, STAT5A, CDK1
positive regulation of cellular protein metabolic process	4	GSK3A, LCK, PTK2, CDK1
positive regulation of multicellular organismal process	4	GSK3A, LCK, STAT5A, CDK1
positive regulation of protein serine/threonine kinase activity	4	MAPK14, MAPK1, MAPK3, CDK1
positive regulation of transcription from RNA polymerase II promoter	4	GSK3A, MAPK3, STAT3, STAT5A
protein import	4	MAPK1, MAPK3, STAT3, CDK1
protein localization to nucleus	4	MAPK1, MAPK3, STAT3, CDK1
protein targeting	4	MAPK1, MAPK3, STAT3, CDK1
Ras protein signal transduction	4	MAPK14, MAPK1, MAPK3, CDK1
regulation of cellular localization	4	PIK3R1, MAPK1, MAPK3, CDK1
response to cytokine stimulus	4	HIPK1, MAPK3, STAT3, STAT5A
response to DNA damage stimulus	4	MAPK14, MAPK1, MAPK3, CDK1
Toll signaling pathway	4	MAPK14, MAPK1, MAPK3, CDK1
toll-like receptor 1 signaling pathway	4	MAPK14, MAPK1, MAPK3, CDK1
toll-like receptor 2 signaling pathway	4	MAPK14, MAPK1, MAPK3, CDK1
toll-like receptor 3 signaling pathway	4	MAPK14, MAPK1, MAPK3, CDK1
toll-like receptor 4 signaling pathway	4	MAPK14, MAPK1, MAPK3, CDK1
TRIF-dependent toll-like receptor signaling pathway	4	MAPK14, MAPK1, MAPK3, CDK1
activation of MAPKK activity	3	MAPK1, MAPK3, CDK1
anti-apoptosis	3	HIPK3, STAT5A, CDK1
apoptotic process	3	MAPK14, HIPK1, MAPK3
cell death	3	MAPK14, HIPK1, MAPK3
cytokine-mediated signaling pathway	3	HIPK1, STAT3, STAT5A
immune response-activating cell surface receptor signaling pathway	3	LCK, PIK3R1, MAPK1
immune response-activating signal transduction	3	MAPK14, MAPK3, CDK1
leukocyte differentiation	3	MAPK14, LCK, STAT5A
peptidyl-threonine modification	3	HIPK3, GSK3A, MAPK1
phosphatidylinositol-mediated signaling	3	GSK3A, PIK3R1, PTK2
phosphorylation	3	DYRK1A, STAT5A, PRPF4B
positive regulation of leukocyte activation	3	LCK, PIK3R1, STAT5A
positive regulation of metabolic process	3	MAPK14, LCK, PTK2
positive regulation of protein phosphorylation	3	LCK, MAPK3, PTK2
positive regulation of T cell activation	3	LCK, PIK3R1, STAT5A
regulation of cellular response to stress	3	HIPK3, MAPK1, MAPK3
regulation of growth	3	GSK3A, PTK2, CDK1
regulation of lipid metabolic process	3	PIK3R1, PTK2, STAT5A
regulation of localization	3	LCK, PTK2, VCL
regulation of sequence-specific DNA binding transcription factor activity	3	MAPK14, MAPK1, MAPK3
regulation of stress-activated MAPK cascade	3	HIPK3, MAPK1, MAPK3
response to ethanol	3	STAT3, STAT5A, CDK1
response to metal ion	3	GSK3A, LCK, CDK1
response to organic cyclic compound	3	GSK3A, STAT3, CDK1
response to toxin	3	MAPK1, MAPK3, CDK1
response to wounding	3	STAT3, STAT5A, CDK1
T cell receptor signaling pathway	3	LCK, PIK3R1, MAPK1
