# Supplementary material for: Wrangling Phosphoproteomic Data to Elucidate Cancer Signaling Pathways
Source: PLoS One. 2013 Jan 3;8(1):e52884. doi: 10.1371/journal.pone.0052884 (PMC3536783; doi:10.1371/journal.pone.0052884)
Supplement: Information S1 — sed2dGO. Clusters identified by t-SNE on SED embedding and GO term summary for clusters identified by t-SNE on SED embedding. (ZIP) [file pone.0052884.s009.zip › sed2dGO/MET_filtered_GO.txt]

Term	Count	Genes
regulation of biological process	22	TNK2, CFL1, EPHA2, ENO1, ERBB2, FER, APLP2, INPPL1, KRT7, MAP1B, MET, NEDD9, LSR, ERRFI1, AXL, PAG1, ERBB2IP, PARD3, SHB, TNS3, PKP4, BCAR1
cellular component organization or biogenesis	17	TNK2, CFL1, EPHA2, ENO1, ERBB2, FER, APLP2, INPPL1, KRT7, MAP1B, MET, NEDD9, AXL, ERBB2IP, PARD3, TJP2, BCAR1
signal transduction	17	TNK2, CFL1, EPHA2, ERBB2, FER, APLP2, INPPL1, MET, NEDD9, ERRFI1, AXL, PAG1, ERBB2IP, PARD3, SHB, TNS3, BCAR1
cellular component organization at cellular level	14	CFL1, EPHA2, ERBB2, FER, APLP2, INPPL1, KRT7, MAP1B, MET, NEDD9, ERBB2IP, PARD3, TJP2, BCAR1
system development	14	CFL1, TBCB, EPHA2, ERBB2, APLP2, INPPL1, MAP1B, MET, LSR, ERRFI1, AXL, PARD3, SHB, TNS3
cell adhesion	11	PKP3, EPHA2, ERBB2, FER, INPPL1, LPP, NEDD9, AXL, ERBB2IP, PKP4, BCAR1
enzyme linked receptor protein signaling pathway	11	EPHA2, ERBB2, FER, APLP2, INPPL1, MET, ERRFI1, AXL, PAG1, ERBB2IP, BCAR1
cell proliferation	8	EPHA2, ERBB2, FER, INPPL1, MET, SHB, TNS3, BCAR1
cytoskeleton organization	8	CFL1, FER, INPPL1, KRT7, MAP1B, NEDD9, ERBB2IP, BCAR1
locomotion	8	CFL1, EPHA2, ERBB2, FER, MET, AXL, TNS3, BCAR1
neurogenesis	8	CFL1, EPHA2, ERBB2, INPPL1, MAP1B, MET, AXL, PARD3
response to external stimulus	8	CFL1, EPHA2, ERBB2, FER, MAP1B, MET, AXL, BCAR1
cellular component morphogenesis	7	CFL1, EPHA2, ERBB2, MAP1B, MET, AXL, PARD3
epidermal growth factor receptor signaling pathway	7	ERBB2, FER, APLP2, ERRFI1, PAG1, ERBB2IP, BCAR1
neuron differentiation	7	CFL1, EPHA2, ERBB2, INPPL1, MAP1B, MET, PARD3
regulation of protein metabolic process	7	TNK2, ERBB2, APLP2, INPPL1, KRT7, ERRFI1, PARD3
cell morphogenesis involved in differentiation	6	CFL1, ERBB2, MAP1B, MET, AXL, PARD3
chemotaxis	6	CFL1, EPHA2, ERBB2, FER, MET, BCAR1
growth	6	ENO1, ERBB2, MAP1B, NEDD9, ERBB2IP, BCAR1
neuron projection development	6	CFL1, ERBB2, INPPL1, MAP1B, MET, PARD3
regulation of phosphorus metabolic process	6	TNK2, ERBB2, APLP2, INPPL1, ERRFI1, PARD3
regulation of phosphorylation	6	TNK2, ERBB2, APLP2, INPPL1, ERRFI1, PARD3
regulation of protein modification process	6	TNK2, ERBB2, APLP2, INPPL1, ERRFI1, PARD3
actin filament-based process	5	CFL1, FER, INPPL1, NEDD9, BCAR1
axonogenesis	5	CFL1, ERBB2, MAP1B, MET, PARD3
cell projection morphogenesis	5	CFL1, ERBB2, MAP1B, MET, PARD3
regulation of protein kinase activity	5	ERBB2, APLP2, INPPL1, ERRFI1, PARD3
regulation of transferase activity	5	ERBB2, APLP2, INPPL1, ERRFI1, PARD3
actin filament organization	4	FER, INPPL1, NEDD9, BCAR1
actin filament organization	4	FER, INPPL1, NEDD9, BCAR1
cell division	4	NEDD9, PARD3, PKP4, BCAR1
GTP metabolic process	4	EPHA2, ERBB2, ERRFI1, PKP4
lymphocyte activation	4	ERBB2, AXL, PAG1, SHB
negative regulation of leukocyte activation	4	ERBB2, FER, AXL, PAG1
positive regulation of GTPase activity	4	EPHA2, ERBB2, ERRFI1, PKP4
positive regulation of Rho GTPase activity	4	EPHA2, ERBB2, ERRFI1, PKP4
purine ribonucleoside triphosphate catabolic process	4	EPHA2, ERBB2, ERRFI1, PKP4
regulation of catabolic process	4	EPHA2, ERBB2, ERRFI1, PKP4
regulation of cell activation	4	ERBB2, FER, AXL, PAG1
regulation of cell growth	4	ENO1, ERBB2, MAP1B, BCAR1
regulation of cell projection organization	4	EPHA2, FER, INPPL1, MAP1B
regulation of GTP catabolic process	4	EPHA2, ERBB2, ERRFI1, PKP4
regulation of nucleotide catabolic process	4	EPHA2, ERBB2, ERRFI1, PKP4
regulation of Ras GTPase activity	4	EPHA2, ERBB2, ERRFI1, PKP4
regulation of Rho protein signal transduction	4	EPHA2, ERBB2, ERRFI1, PKP4
regulation of small GTPase mediated signal transduction	4	EPHA2, ERBB2, ERRFI1, PKP4
tube development	4	EPHA2, MET, ERRFI1, TNS3
integrin-mediated signaling pathway	3	NEDD9, ERBB2IP, BCAR1
peptidyl-tyrosine phosphorylation	3	TNK2, FER, ERRFI1
platelet activation	3	CFL1, AXL, BCAR1
platelet-derived growth factor receptor signaling pathway	3	FER, INPPL1, BCAR1
protein autophosphorylation	3	ERBB2, FER, ERRFI1
tissue remodeling	3	EPHA2, ERBB2, AXL
