# Supplementary material for: Wrangling Phosphoproteomic Data to Elucidate Cancer Signaling Pathways
Source: PLoS One. 2013 Jan 3;8(1):e52884. doi: 10.1371/journal.pone.0052884 (PMC3536783; doi:10.1371/journal.pone.0052884)
Supplement: Information S1 — sed2dGO. Clusters identified by t-SNE on SED embedding and GO term summary for clusters identified by t-SNE on SED embedding. (ZIP) [file pone.0052884.s009.zip › sed2dGO/sed2DGroup_100_GOSummary.txt]

Term	Count	Genes
regulation of immune system process	4	POLR3F, LILRB3, PTK2B, NCK1
ion transmembrane transport	3	SLC36A2, KCNQ1, TRPC4
ion transmembrane transport	3	SLC36A2, KCNQ1, TRPC4
monovalent inorganic cation transport	3	SLC36A2, PTK2B, KCNQ1
negative regulation of myeloid cell differentiation	2	LILRB3, PTK2B
positive regulation of actin filament polymerization	2	PTK2B, NCK1
positive regulation of protein complex assembly	2	PTK2B, NCK1
regulation of actin polymerization or depolymerization	2	PTK2B, NCK1
regulation of protein polymerization	2	PTK2B, NCK1
signal complex assembly	2	PTK2B, NCK1
