# Supplementary material for: Wrangling Phosphoproteomic Data to Elucidate Cancer Signaling Pathways
Source: PLoS One. 2013 Jan 3;8(1):e52884. doi: 10.1371/journal.pone.0052884 (PMC3536783; doi:10.1371/journal.pone.0052884)
Supplement: Information S1 — sed2dGO. Clusters identified by t-SNE on SED embedding and GO term summary for clusters identified by t-SNE on SED embedding. (ZIP) [file pone.0052884.s009.zip › sed2dGO/sed2DGroup_101_GOSummary.txt]

Term	Count	Genes
cellular response to stimulus	9	SEMA3A, IQSEC2, RAB41, MAP3K3, IQSEC3, RAPGEF6, PLSCR4, UBA7, CLTCL1
cell communication	8	SEMA3A, IQSEC2, RAB41, MAP3K3, IQSEC3, RAPGEF6, UBA7, CLTCL1
cell communication	8	SEMA3A, IQSEC2, RAB41, MAP3K3, IQSEC3, RAPGEF6, UBA7, CLTCL1
signaling	8	SEMA3A, IQSEC2, RAB41, MAP3K3, IQSEC3, RAPGEF6, UBA7, CLTCL1
intracellular signal transduction	5	IQSEC2, RAB41, MAP3K3, IQSEC3, RAPGEF6
Ras protein signal transduction	3	IQSEC2, IQSEC3, RAPGEF6
regulation of small GTPase mediated signal transduction	3	IQSEC2, IQSEC3, RAPGEF6
regulation of ARF protein signal transduction	2	IQSEC2, IQSEC3
