# Supplementary material for: Wrangling Phosphoproteomic Data to Elucidate Cancer Signaling Pathways
Source: PLoS One. 2013 Jan 3;8(1):e52884. doi: 10.1371/journal.pone.0052884 (PMC3536783; doi:10.1371/journal.pone.0052884)
Supplement: Information S1 — sed2dGO. Clusters identified by t-SNE on SED embedding and GO term summary for clusters identified by t-SNE on SED embedding. (ZIP) [file pone.0052884.s009.zip › sed2dGO/sed2DGroup_102_GOSummary.txt]

Term	Count	Genes
secretion by cell	4	PKDREJ, CIDEA, NCS1, CACNA1D
neuron projection development	3	NCS1, SLIT3, CACNA1D
neuron projection development	3	NCS1, SLIT3, CACNA1D
regulation of cellular localization	3	CIDEA, NCS1, CACNA1D
regulation of secretion	3	CIDEA, NCS1, CACNA1D
regulation of calcium ion transport	2	NCS1, CACNA1D
regulation of ion transmembrane transporter activity	2	NCS1, CACNA1D
regulation of ion transport	2	NCS1, CACNA1D
regulation of transmembrane transport	2	NCS1, CACNA1D
regulation of transporter activity	2	NCS1, CACNA1D
