# Supplementary material for: Wrangling Phosphoproteomic Data to Elucidate Cancer Signaling Pathways
Source: PLoS One. 2013 Jan 3;8(1):e52884. doi: 10.1371/journal.pone.0052884 (PMC3536783; doi:10.1371/journal.pone.0052884)
Supplement: Information S1 — sed2dGO. Clusters identified by t-SNE on SED embedding and GO term summary for clusters identified by t-SNE on SED embedding. (ZIP) [file pone.0052884.s009.zip › sed2dGO/sed2DGroup_105_GOSummary.txt]

Term	Count	Genes
positive regulation of biological process	6	PRPF6, GBA, NFIB, RAG2, SFRP4, IL1RL1
negative regulation of cell communication	4	CBLC, GBA, SFRP4, IL1RL1
negative regulation of cell communication	4	CBLC, GBA, SFRP4, IL1RL1
negative regulation of molecular function	4	CBLC, GBA, NFIB, SFRP4
negative regulation of response to stimulus	4	CBLC, GBA, SFRP4, IL1RL1
negative regulation of signaling	4	CBLC, GBA, SFRP4, IL1RL1
regulation of response to stress	3	GBA, SFRP4, IL1RL1
negative regulation of intracellular protein kinase cascade	2	SFRP4, IL1RL1
negative regulation of MAP kinase activity	2	CBLC, GBA
negative regulation of protein kinase activity	2	CBLC, GBA
negative regulation of transferase activity	2	CBLC, GBA
regulation of inflammatory response	2	GBA, IL1RL1
