# Supplementary material for: Wrangling Phosphoproteomic Data to Elucidate Cancer Signaling Pathways
Source: PLoS One. 2013 Jan 3;8(1):e52884. doi: 10.1371/journal.pone.0052884 (PMC3536783; doi:10.1371/journal.pone.0052884)
Supplement: Information S1 — sed2dGO. Clusters identified by t-SNE on SED embedding and GO term summary for clusters identified by t-SNE on SED embedding. (ZIP) [file pone.0052884.s009.zip › sed2dGO/sed2DGroup_108_GOSummary.txt]

Term	Count	Genes
intracellular signal transduction	5	SH2D3C, FYB, JAK2, TYROBP, DOK2
macromolecule localization	5	COPA, GRASP, FYB, JAK2, SRSF1
intracellular transport	4	COPA, FYB, JAK2, SRSF1
cellular macromolecular complex assembly	3	JAK2, SRSF1, SPTAN1
nucleocytoplasmic transport	3	FYB, JAK2, SRSF1
regulation of immune response	3	FYB, JAK2, TYROBP
actin filament polymerization	2	JAK2, SPTAN1
actin filament polymerization	2	JAK2, SPTAN1
