# Supplementary material for: Wrangling Phosphoproteomic Data to Elucidate Cancer Signaling Pathways
Source: PLoS One. 2013 Jan 3;8(1):e52884. doi: 10.1371/journal.pone.0052884 (PMC3536783; doi:10.1371/journal.pone.0052884)
Supplement: Information S1 — sed2dGO. Clusters identified by t-SNE on SED embedding and GO term summary for clusters identified by t-SNE on SED embedding. (ZIP) [file pone.0052884.s009.zip › sed2dGO/sed2DGroup_10_GOSummary.txt]

Term	Count	Genes
establishment of localization	5	ABCF2, RPL30, BLK, MLX, THOC1
cellular localization	4	RPL30, BLK, MLX, THOC1
cellular localization	4	RPL30, BLK, MLX, THOC1
intracellular transport	3	RPL30, MLX, THOC1
nucleocytoplasmic transport	2	MLX, THOC1
viral reproductive process	2	RPL30, THOC1
