# Supplementary material for: Wrangling Phosphoproteomic Data to Elucidate Cancer Signaling Pathways
Source: PLoS One. 2013 Jan 3;8(1):e52884. doi: 10.1371/journal.pone.0052884 (PMC3536783; doi:10.1371/journal.pone.0052884)
Supplement: Information S1 — sed2dGO. Clusters identified by t-SNE on SED embedding and GO term summary for clusters identified by t-SNE on SED embedding. (ZIP) [file pone.0052884.s009.zip › sed2dGO/sed2DGroup_112_GOSummary.txt]

Term	Count	Genes
cAMP-mediated signaling	2	GNAI2, GNAI3
cAMP-mediated signaling	2	GNAI2, GNAI3
cell division	2	GNAI2, GNAI3
coagulation	2	GNAI2, GNAI3
G-protein signaling, coupled to cyclic nucleotide second messenger	2	GNAI2, GNAI3
GTP catabolic process	2	GNAI2, GNAI3
hemostasis	2	GNAI2, GNAI3
heterocycle biosynthetic process	2	GNAI2, GNAI3
inhibition of adenylate cyclase activity by G-protein signaling pathway	2	GNAI2, GNAI3
negative regulation of cAMP biosynthetic process	2	GNAI2, GNAI3
negative regulation of cell communication	2	GNAI2, GNAI3
negative regulation of cyclase activity	2	GNAI2, GNAI3
negative regulation of cyclic nucleotide metabolic process	2	GNAI2, GNAI3
negative regulation of lyase activity	2	GNAI2, GNAI3
negative regulation of neurological system process	2	GNAI2, GNAI3
negative regulation of nucleotide biosynthetic process	2	GNAI2, GNAI3
negative regulation of signaling	2	GNAI2, GNAI3
negative regulation of synaptic transmission	2	GNAI2, GNAI3
nucleobase-containing compound biosynthetic process	2	GNAI2, GNAI3
nucleoside monophosphate biosynthetic process	2	GNAI2, GNAI3
nucleoside triphosphate metabolic process	2	GNAI2, GNAI3
nucleotide catabolic process	2	GNAI2, GNAI3
platelet activation	2	GNAI2, GNAI3
positive regulation of cell proliferation	2	GNAI2, OSMR
purine nucleoside triphosphate catabolic process	2	GNAI2, GNAI3
purine nucleotide biosynthetic process	2	GNAI2, GNAI3
purine ribonucleoside triphosphate metabolic process	2	GNAI2, GNAI3
purine ribonucleotide catabolic process	2	GNAI2, GNAI3
purine-containing compound catabolic process	2	GNAI2, GNAI3
regulation of adenylate cyclase activity	2	GNAI2, GNAI3
regulation of cAMP metabolic process	2	GNAI2, GNAI3
regulation of cyclic nucleotide biosynthetic process	2	GNAI2, GNAI3
regulation of nucleotide metabolic process	2	GNAI2, GNAI3
regulation of system process	2	GNAI2, GNAI3
regulation of transmission of nerve impulse	2	GNAI2, GNAI3
response to cytokine stimulus	2	CPD, OSMR
ribonucleoside triphosphate catabolic process	2	GNAI2, GNAI3
ribonucleotide metabolic process	2	GNAI2, GNAI3
second-messenger-mediated signaling	2	GNAI2, GNAI3
wound healing	2	GNAI2, GNAI3
