# Supplementary material for: Wrangling Phosphoproteomic Data to Elucidate Cancer Signaling Pathways
Source: PLoS One. 2013 Jan 3;8(1):e52884. doi: 10.1371/journal.pone.0052884 (PMC3536783; doi:10.1371/journal.pone.0052884)
Supplement: Information S1 — sed2dGO. Clusters identified by t-SNE on SED embedding and GO term summary for clusters identified by t-SNE on SED embedding. (ZIP) [file pone.0052884.s009.zip › sed2dGO/sed2DGroup_11_GOSummary.txt]

Term	Count	Genes
metabolic process	72	STUB1, PRMT5, PRPF8, RUVBL2, USP20, PDIA5, COPS6, CMA1, DTX3L, MIER3, ZCCHC12, OPN5, CHSY1, FMO4, AFF2, CAPN7, CNOT6L, GALR1, PRPF31, GCHFR, GK2, ZNF326, GRK5, HNRNPAB, ITGB3, TMPRSS11F, LMO2, MAP3K5, MMP13, NTRK1, ZDHHC3, CSAD, PDK1, ADAM22, POLB, POR, USP47, ABHD10, DOCK10, FAR2, ZNF334, PRKCB, DMAP1, INPP5E, PTEN, PTGDS, ISY1, RFX4, NPAS3, ARAP3, UPF3B, SLC25A1, SOS2, SPTA1, SRC, UBE3A, UCP1, …
macromolecule modification	25	STUB1, PRMT5, RUVBL2, USP20, PDIA5, COPS6, DTX3L, OPN5, GRK5, ITGB3, MAP3K5, NTRK1, ZDHHC3, PDK1, POR, USP47, PRKCB, DMAP1, PTEN, SRC, UBE3A, RIOK3, TIMM50, GTF3C4, NCOR1
proteolysis	14	STUB1, USP20, CMA1, CAPN7, TMPRSS11F, MMP13, ADAM22, USP47, ABHD10, PTEN, UBE3A, UQCRC1, CUL2, UBE4A
chromatin modification	8	PRMT5, RUVBL2, DTX3L, PRKCB, DMAP1, TDRD3, GTF3C4, NCOR1
histone modification	7	PRMT5, RUVBL2, DTX3L, PRKCB, DMAP1, GTF3C4, NCOR1
B cell activation	5	GIMAP1, PRKCB, CD28, CD86, CD79A
B cell activation	5	GIMAP1, PRKCB, CD28, CD86, CD79A
internal peptidyl-lysine acetylation	4	RUVBL2, POR, DMAP1, GTF3C4
phosphatidylinositol-mediated signaling	4	NTRK1, PTEN, UBE3A, NCOR1
protein acetylation	4	RUVBL2, POR, DMAP1, GTF3C4
histone H2A acetylation	2	RUVBL2, DMAP1
positive regulation of interleukin-2 biosynthetic process	2	CD28, CD86
positive regulation of vascular endothelial growth factor receptor signaling pathway	2	ITGB3, PRKCB
prostate gland growth	2	PTEN, UBE3A
regulation of bone resorption	2	ITGB3, SRC
regulation of hormone metabolic process	2	STUB1, POR
regulatory T cell differentiation	2	CD28, NCOR1
rRNA transcription	2	POLR1B, GTF3C4
