# Supplementary material for: Wrangling Phosphoproteomic Data to Elucidate Cancer Signaling Pathways
Source: PLoS One. 2013 Jan 3;8(1):e52884. doi: 10.1371/journal.pone.0052884 (PMC3536783; doi:10.1371/journal.pone.0052884)
Supplement: Information S1 — sed2dGO. Clusters identified by t-SNE on SED embedding and GO term summary for clusters identified by t-SNE on SED embedding. (ZIP) [file pone.0052884.s009.zip › sed2dGO/sed2DGroup_124_GOSummary.txt]

Term	Count	Genes
primary metabolic process	34	MPHOSPH10, HBS1L, HSPH1, AKR1C4, CIRBP, CLNS1A, CTPS, AKR1C2, DHX9, DHX15, HSPA4L, SMC5, SRRM2, HNRNPC, HNRNPL, HNRNPU, DNAJB1, TUBB2B, ILF3, NONO, PAWR, PDE2A, PRKAR1B, CDK5RAP2, RAD18, SUGP1, DPF2, RPS3A, SAMSN1, TAF9, HMGN5, EDF1, ASH2L, RBM8A
cellular macromolecule metabolic process	31	MPHOSPH10, HBS1L, HSPH1, CIRBP, CLNS1A, DHX9, DHX15, HSPA4L, SMC5, SRRM2, HNRNPC, HNRNPL, HNRNPU, DNAJB1, TUBB2B, ILF3, NONO, PAWR, PDE2A, PRKAR1B, CDK5RAP2, RAD18, SUGP1, DPF2, RPS3A, SAMSN1, TAF9, HMGN5, EDF1, ASH2L, RBM8A
cellular nitrogen compound metabolic process	25	MPHOSPH10, CIRBP, CLNS1A, CTPS, DHX9, DHX15, SMC5, SRRM2, HNRNPC, HNRNPL, HNRNPU, ILF3, NONO, PAWR, PDE2A, CDK5RAP2, RAD18, SUGP1, DPF2, RPS3A, TAF9, HMGN5, EDF1, ASH2L, RBM8A
nucleic acid metabolic process	24	MPHOSPH10, CIRBP, CLNS1A, DHX9, DHX15, SMC5, SRRM2, HNRNPC, HNRNPL, HNRNPU, ILF3, NONO, PAWR, PDE2A, CDK5RAP2, RAD18, SUGP1, DPF2, RPS3A, TAF9, HMGN5, EDF1, ASH2L, RBM8A
regulation of macromolecule metabolic process	18	HSPH1, CIRBP, DHX9, HNRNPU, ILF3, NONO, PAWR, PDE2A, PRKAR1B, CDK5RAP2, RAD18, DPF2, SAMSN1, TAF9, HMGN5, EDF1, ASH2L, RBM8A
RNA processing	11	MPHOSPH10, CLNS1A, DHX9, DHX15, SRRM2, HNRNPC, HNRNPL, HNRNPU, NONO, SUGP1, RBM8A
response to organic substance	10	HSPH1, AKR1C4, AKR1C2, DIAPH1, HSPA4L, DNAJB1, PDE2A, PRKAR1B, TAF9, ASH2L
mRNA metabolic process	9	CLNS1A, DHX15, SRRM2, HNRNPC, HNRNPL, NONO, SUGP1, RPS3A, RBM8A
positive regulation of macromolecule biosynthetic process	9	HSPH1, CIRBP, ILF3, PAWR, CDK5RAP2, TAF9, HMGN5, EDF1, ASH2L
RNA splicing, via transesterification reactions	9	MPHOSPH10, CLNS1A, DHX9, SRRM2, HNRNPC, HNRNPL, HNRNPU, SUGP1, RBM8A
nuclear mRNA splicing, via spliceosome	8	CLNS1A, DHX9, SRRM2, HNRNPC, HNRNPL, HNRNPU, SUGP1, RBM8A
positive regulation of cellular biosynthetic process	8	CIRBP, ILF3, PAWR, CDK5RAP2, TAF9, HMGN5, EDF1, ASH2L
posttranscriptional regulation of gene expression	4	CIRBP, DHX9, HNRNPU, RBM8A
'de novo' protein folding	3	HSPH1, DNAJB1, TUBB2B
'de novo' protein folding	3	HSPH1, DNAJB1, TUBB2B
regulation of mRNA stability	3	CIRBP, DHX9, HNRNPU
response to unfolded protein	3	HSPH1, HSPA4L, DNAJB1
RNA stabilization	3	CIRBP, DHX9, HNRNPU
antibiotic metabolic process	2	AKR1C4, AKR1C2
cellular response to jasmonic acid stimulus	2	AKR1C4, AKR1C2
chaperone mediated protein folding requiring cofactor	2	HSPH1, DNAJB1
CRD-mediated mRNA stabilization	2	DHX9, HNRNPU
endothelial cell differentiation	2	PDE2A, EDF1
negative regulation of B cell activation	2	PAWR, SAMSN1
