# Supplementary material for: Wrangling Phosphoproteomic Data to Elucidate Cancer Signaling Pathways
Source: PLoS One. 2013 Jan 3;8(1):e52884. doi: 10.1371/journal.pone.0052884 (PMC3536783; doi:10.1371/journal.pone.0052884)
Supplement: Information S1 — sed2dGO. Clusters identified by t-SNE on SED embedding and GO term summary for clusters identified by t-SNE on SED embedding. (ZIP) [file pone.0052884.s009.zip › sed2dGO/sed2DGroup_126_GOSummary.txt]

Term	Count	Genes
negative regulation of molecular function	3	FGFR1OP, NF1, SPRY4
negative regulation of transferase activity	3	FGFR1OP, NF1, SPRY4
phosphorus metabolic process	3	FGFR1OP, NF1, SPRY4
phosphorylation	3	FGFR1OP, NF1, SPRY4
regulation of catalytic activity	3	FGFR1OP, NF1, SPRY4
regulation of cellular protein metabolic process	3	FGFR1OP, NF1, SPRY4
regulation of kinase activity	3	FGFR1OP, NF1, SPRY4
regulation of phosphate metabolic process	3	FGFR1OP, NF1, SPRY4
regulation of protein phosphorylation	3	FGFR1OP, NF1, SPRY4
microtubule cytoskeleton organization	2	FGFR1OP, KIF23
microtubule cytoskeleton organization	2	FGFR1OP, KIF23
negative regulation of MAP kinase activity	2	NF1, SPRY4
negative regulation of protein kinase activity	2	NF1, SPRY4
regulation of cell migration	2	FGFR1OP, NF1
regulation of cellular component movement	2	FGFR1OP, NF1
regulation of locomotion	2	FGFR1OP, NF1
regulation of protein serine/threonine kinase activity	2	NF1, SPRY4
