# Supplementary material for: Wrangling Phosphoproteomic Data to Elucidate Cancer Signaling Pathways
Source: PLoS One. 2013 Jan 3;8(1):e52884. doi: 10.1371/journal.pone.0052884 (PMC3536783; doi:10.1371/journal.pone.0052884)
Supplement: Information S1 — sed2dGO. Clusters identified by t-SNE on SED embedding and GO term summary for clusters identified by t-SNE on SED embedding. (ZIP) [file pone.0052884.s009.zip › sed2dGO/sed2DGroup_129_GOSummary.txt]

Term	Count	Genes
cell-cell signaling	3	KCNQ3, PFKFB2, PRKAR2A
cell-cell signaling	3	KCNQ3, PFKFB2, PRKAR2A
energy derivation by oxidation of organic compounds	2	NNT, PRKAR2A
hormone transport	2	PFKFB2, PRKAR2A
monovalent inorganic cation transport	2	NNT, KCNQ3
peptide hormone secretion	2	PFKFB2, PRKAR2A
peptide transport	2	PFKFB2, PRKAR2A
regulation of hormone secretion	2	PFKFB2, PRKAR2A
regulation of insulin secretion	2	PFKFB2, PRKAR2A
regulation of peptide secretion	2	PFKFB2, PRKAR2A
signal release	2	PFKFB2, PRKAR2A
