# Supplementary material for: Wrangling Phosphoproteomic Data to Elucidate Cancer Signaling Pathways
Source: PLoS One. 2013 Jan 3;8(1):e52884. doi: 10.1371/journal.pone.0052884 (PMC3536783; doi:10.1371/journal.pone.0052884)
Supplement: Information S1 — sed2dGO. Clusters identified by t-SNE on SED embedding and GO term summary for clusters identified by t-SNE on SED embedding. (ZIP) [file pone.0052884.s009.zip › sed2dGO/sed2DGroup_12_GOSummary.txt]

Term	Count	Genes
regulation of biological process	57	ABI1, SPRY2, STAM2, BAIAP2, HNRNPA0, DCBLD2, DLG1, DLG3, EFNB1, EFNB2, EPHA4, EPS15, SHANK2, FLNB, ANKS1A, CD2AP, PPP1R14B, GIT1, INPPL1, KRT7, ARHGAP5, LDLR, ABLIM1, MLLT4, MST1R, MYO1E, NEDD9, YBX1, ROR1, LSR, SHC3, ERRFI1, FGD6, PAG1, ERBB2IP, PARD3, ARHGAP21, PTPRE, S100A11, SH2D4A, SHB, TNS3, CDKL5, TFRC, TYK2, TYRO3, EZR, ZYX, RAB7A, ARHGEF5, BCAR3, PKP4, NAPG, MPZL1, CDC42BPB, RIN1, GIT2
multicellular organismal process	53	ABI1, CDK5, SPRY2, BAIAP2, TBCB, DLG1, DLG3, EFNB1, EFNB2, EPHA2, EPB41L1, EPHA4, EPHB2, ERBB3, FLNB, ANKS1A, SLC7A11, INPPL1, JUP, LDLR, ABLIM1, MAP1B, MST1R, MYL6, MYO1E, MYO10, SEPT2, YBX1, MINK1, F11R, LSR, PKP2, SHC3, ERRFI1, PKN2, PARD3, MPP5, SHB, TNS3, CDKL5, STX4, TFRC, TJP1, TYRO3, EZR, CAPZB, TAGLN2, CAV1, ADAM9, SCEL, BCAR1, GAB2, UBAP2L
system development	41	CDK5, SPRY2, BAIAP2, TBCB, DLG1, DLG3, EFNB1, EFNB2, EPHA2, EPHA4, EPHB2, ERBB3, FLNB, ANKS1A, SLC7A11, INPPL1, JUP, ABLIM1, MAP1B, MYL6, MYO1E, MYO10, SEPT2, MINK1, LSR, PKP2, SHC3, ERRFI1, PARD3, MPP5, SHB, TNS3, CDKL5, TFRC, TYRO3, EZR, TAGLN2, CAV1, ADAM9, SCEL, GAB2
developmental process	35	BAIAP2, TBCB, DLG1, DLG3, EFNB2, EPHA4, ERBB3, FLNB, ANKS1A, SLC7A11, INPPL1, ABLIM1, MST1R, MYL6, MYO10, SEPT2, MINK1, F11R, PKP2, SHC3, ERRFI1, FGD6, PARD3, MPP5, SHB, TNS3, CDKL5, TFRC, TYRO3, EZR, CAPZB, TAGLN2, CAV1, ADAM9, GAB2
response to stimulus	34	ABI1, TNK2, DCBLD2, SHANK2, ANKS1A, CD2AP, GIT1, ARHGAP5, MLLT4, MST1R, MYO1E, PPP1R12A, NEDD9, ROR1, MINK1, F11R, FGD6, PAG1, PKN2, ERBB2IP, PARD3, ARHGAP21, S100A11, SHB, TNS3, STX4, ZYX, ARHGEF5, CAPZB, MPZL1, CDC42BPB, RIN1, GIT2, GAB2
cell surface receptor signaling pathway	32	ABI1, TNK2, SPRY2, STAM2, BAIAP2, EFNB2, EPHA2, EPHB2, EPS15, ERBB3, FER, FLNB, ANKS1A, GIT1, INPPL1, JUP, MST1R, MYO1E, ROR1, SHC3, ERRFI1, PAG1, PARD3, PTPRE, PTPRK, TYK2, RAB7A, CAV1, CBL, MPZL1, GIT2, GAB2
response to chemical stimulus	32	SCAMP3, CDK5, SPRY2, BAIAP2, HNRNPA0, DLG1, DLG3, EFNB1, EFNB2, EPHA2, EPHA4, EPHB2, ERBB3, FER, FLNB, SLC7A11, INPPL1, JUP, ABLIM1, MYL6, MYO10, SHC3, PTPRE, PTPRK, TFRC, TYK2, EZR, BCAR3, CAV1, CBL, ADAM9, BCAR1
cellular component movement	26	ABI1, CDK5, EFNB1, EFNB2, EPHA2, FER, ANKS1A, CD2AP, SLC7A11, JUP, MAP1B, MST1R, MYL6, MYO1E, MINK1, F11R, PKN2, PTPRK, TNS3, CDKL5, TYRO3, CAPZB, CAV1, ADAM9, BCAR1, CDC42BPB
phosphorus metabolic process	26	ABI1, TNK2, CDK5, SPRY2, DLG3, EPHA4, EPHB2, ERBB3, FER, PPP1R14B, INPPL1, MST1R, PPP1R12A, MINK1, ERRFI1, PKN2, PARD3, PTPRE, PTPRK, SH2D4A, CDKL5, TYK2, TYRO3, CAV1, ADAM9, CDC42BPB
cell adhesion	24	CDK5, PKP3, DCBLD2, EFNB1, EFNB2, EPHA2, EPHA4, ERBB3, FER, INPPL1, ARHGAP5, LPP, MLLT4, PPP1R12A, NEDD9, F11R, PKN2, ERBB2IP, PTPRK, ZYX, PVRL4, PPFIBP1, PKP4, BCAR1
cellular component organization at cellular level	23	ABI1, PLEKHA7, DLG3, DSG2, EFNB1, EPB41L1, EPB41L2, ERBB3, FLNB, INPPL1, KRT7, ABLIM1, MYL6, MYO1E, PPP1R12A, SEPT2, MINK1, ERBB2IP, CDKL5, RAB7A, TJP2, BCAR1, CDC42BPB
intracellular signal transduction	23	TNK2, SPRY2, EPHA2, EPHA4, ERBB3, FER, SHANK2, ARHGAP5, MST1R, MINK1, SHC3, FGD6, PAG1, TNS3, TYK2, TYRO3, RAB7A, ARHGEF5, BCAR3, CAV1, CBL, CDC42BPB, GAB2
cellular component morphogenesis	22	CDK5, BAIAP2, DLG1, DLG3, EFNB1, EPHA2, EPHA4, EPHB2, ERBB3, JUP, ABLIM1, MAP1B, MYL6, MYO10, MINK1, FGD6, PARD3, MPP5, CDKL5, TYRO3, EZR, CAPZB
cellular localization	22	SCAMP3, CDK5, STAM2, TOM1L2, DLG1, EPHA2, EPS15, GOLGA4, SLC25A5, HNRNPA1, MAP1B, MYO10, PPP1R12A, PARD3, PTPRK, MPP5, STX4, TYRO3, RAB7A, ADAM9, NAPG, GAB2
phosphorylation	22	ABI1, TNK2, CDK5, SPRY2, EPHA4, EPHB2, ERBB3, FER, PPP1R14B, INPPL1, MST1R, MINK1, ERRFI1, PKN2, PARD3, PTPRE, CDKL5, TYK2, TYRO3, CAV1, ADAM9, CDC42BPB
neurogenesis	21	CDK5, BAIAP2, DLG1, DLG3, EFNB1, EPHA2, EPHA4, EPHB2, ERBB3, ANKS1A, INPPL1, ABLIM1, MAP1B, MYL6, MYO10, SEPT2, MINK1, PARD3, MPP5, CDKL5, EZR
cell proliferation	20	ABI1, CDK5, SPRY2, DLG1, DLG3, EFNB1, EPHA2, EPS15, ERBB3, FER, INPPL1, MST1R, CDV3, PTPRK, S100A11, SHB, TNS3, CAV1, BCAR1, GAB2
cellular component biogenesis	20	CDK5, BAIAP2, DLG1, EPS15, CD2AP, JUP, MLLT4, NEDD9, F11R, FGD6, PKN2, PARD3, PTPRK, BCS1L, MPP5, STX4, TJP1, EZR, PVRL4, NAPG
localization of cell	20	CDK5, EFNB1, EFNB2, EPHA2, FER, ANKS1A, CD2AP, SLC7A11, JUP, MINK1, F11R, PKN2, PTPRK, TNS3, CDKL5, TYRO3, CAV1, ADAM9, BCAR1, CDC42BPB
neuron differentiation	20	CDK5, BAIAP2, DLG1, DLG3, EFNB1, EPHA2, EPHA4, EPHB2, ERBB3, ANKS1A, INPPL1, ABLIM1, MAP1B, MYL6, MYO10, SEPT2, MINK1, PARD3, CDKL5, EZR
actin filament-based process	19	ABI1, CDK5, BAIAP2, TRIOBP, DLG1, EPB41L1, EPB41L2, FER, FLNB, INPPL1, MYL6, MYO1E, NEDD9, MINK1, FGD6, EZR, CAPZB, BCAR1, CDC42BPB
cellular membrane organization	19	SCAMP3, TNK2, CDK5, STAM2, DLG1, EPHA2, EPS15, INPPL1, LDLR, MYO1E, MPP5, STX4, TFRC, TYRO3, RAB7A, CAV1, CBL, NAPG, RIN1
cell migration	18	CDK5, EFNB1, EFNB2, EPHA2, FER, SLC7A11, JUP, MINK1, F11R, PKN2, PTPRK, TNS3, CDKL5, TYRO3, CAV1, ADAM9, BCAR1, CDC42BPB
cell morphogenesis involved in differentiation	18	CDK5, BAIAP2, DLG1, DLG3, EFNB1, EPHA2, EPHA4, EPHB2, ERBB3, ABLIM1, MAP1B, MYL6, MYO10, MINK1, PARD3, CDKL5, TYRO3, EZR
neuron projection development	18	CDK5, BAIAP2, DLG1, DLG3, EFNB1, EPHA4, EPHB2, ERBB3, INPPL1, ABLIM1, MAP1B, MYL6, MYO10, SEPT2, MINK1, PARD3, CDKL5, EZR
protein localization	18	SCAMP3, CDK5, STAM2, TOM1L2, DLG1, EPHA2, EPS15, GOLGA4, SEPT2, ERBB2IP, PARD3, PTPRK, MPP5, STX4, TFRC, RAB7A, ADAM9, NAPG
regulation of localization	18	TNK2, CDK5, EPHA2, ERBB3, FER, SLC25A5, JUP, MAP1B, PPP1R12A, SEPT2, MINK1, PKN2, PTPRK, CAV1, CBL, ADAM9, BCAR1, GAB2
cell-cell signaling	17	CDK5, DLG1, DLG3, EFNB1, EFNB2, EPB41L1, EPHB2, SLC25A5, JUP, LNPEP, MAP1B, MLLT4, MINK1, SHC3, STX4, ZYX, MPZL1
cytoskeleton organization	17	ABI1, BAIAP2, TRIOBP, DLG1, EPB41L1, EPB41L2, INPPL1, KRT7, ABLIM1, PPP1R12A, NEDD9, MINK1, FGD6, ERBB2IP, CAPZB, BCAR1, CDC42BPB
cell projection morphogenesis	16	CDK5, BAIAP2, DLG1, DLG3, EFNB1, EPHA4, EPHB2, ERBB3, ABLIM1, MAP1B, MYL6, MYO10, MINK1, PARD3, CDKL5, EZR
cellular component assembly at cellular level	16	CDK5, BAIAP2, TRIOBP, EPHA2, EPHB2, EPS15, FER, CD2AP, MAP1B, MYO10, NEDD9, FGD6, BCS1L, EZR, CAPZB, CAV1
regulation of phosphate metabolic process	15	TNK2, CDK5, SPRY2, DLG3, EPHA4, ERBB3, PPP1R14B, INPPL1, MST1R, PPP1R12A, ERRFI1, PARD3, SH2D4A, CAV1, ADAM9
locomotion	14	ANKS1A, CD2AP, SLC7A11, JUP, MINK1, F11R, PKN2, PTPRK, TNS3, CDKL5, TYRO3, CAV1, ADAM9, CDC42BPB
negative regulation of response to stimulus	14	SPRY2, STAM2, EPHA2, EPHA4, EPS15, ERBB3, INPPL1, JUP, ERRFI1, PTPRE, TYRO3, RAB7A, CAV1, CBL
regulation of hydrolase activity	14	SPRY2, DLG3, EPHA2, EPHA4, GIT1, ARHGAP5, PPP1R12A, ERRFI1, FGD6, SH2D4A, CDKL5, PKP4, CAV1, GIT2
taxis	14	CDK5, DLG1, DLG3, EFNB1, EFNB2, EPHA2, EPHA4, EPHB2, FER, ABLIM1, MYL6, MYO10, EZR, BCAR1
embryo development	13	ABI1, CDK5, SPRY2, EFNB1, EPHA2, EPHB2, JUP, MAP1B, MYO1E, YBX1, LSR, TJP1, SCEL
interspecies interaction between organisms	13	DDX3X, DLG1, EFNB2, SLC25A5, HNRNPA1, KRT7, LDLR, F11R, TFRC, ZYX, PVRL4, CAV1, CLDN1
negative regulation of cell communication	13	SPRY2, STAM2, EPHA2, EPS15, ERBB3, INPPL1, JUP, ERRFI1, PTPRE, TYRO3, RAB7A, CAV1, CBL
negative regulation of signaling	13	SPRY2, STAM2, EPHA2, EPS15, ERBB3, INPPL1, JUP, ERRFI1, PTPRE, TYRO3, RAB7A, CAV1, CBL
endocytosis	12	SCAMP3, TNK2, CDK5, INPPL1, LDLR, MYO1E, TFRC, TYRO3, RAB7A, CAV1, CBL, RIN1
regulation of catabolic process	12	SPRY2, EPHA2, EPHA4, GIT1, ARHGAP5, LDLR, ERRFI1, FGD6, CDKL5, PKP4, ADAM9, GIT2
GTP metabolic process	11	SPRY2, EPHA2, EPHA4, GIT1, ARHGAP5, ERRFI1, FGD6, CDKL5, RAB7A, PKP4, GIT2
heterocycle catabolic process	11	SPRY2, EPHA2, EPHA4, GIT1, ARHGAP5, ERRFI1, FGD6, CDKL5, RAB7A, PKP4, GIT2
nucleobase-containing compound catabolic process	11	SPRY2, EPHA2, EPHA4, GIT1, ARHGAP5, ERRFI1, FGD6, CDKL5, RAB7A, PKP4, GIT2
nucleoside triphosphate catabolic process	11	SPRY2, EPHA2, EPHA4, GIT1, ARHGAP5, ERRFI1, FGD6, CDKL5, RAB7A, PKP4, GIT2
purine nucleoside triphosphate metabolic process	11	SPRY2, EPHA2, EPHA4, GIT1, ARHGAP5, ERRFI1, FGD6, CDKL5, RAB7A, PKP4, GIT2
purine nucleotide catabolic process	11	SPRY2, EPHA2, EPHA4, GIT1, ARHGAP5, ERRFI1, FGD6, CDKL5, RAB7A, PKP4, GIT2
purine ribonucleoside triphosphate catabolic process	11	SPRY2, EPHA2, EPHA4, GIT1, ARHGAP5, ERRFI1, FGD6, CDKL5, RAB7A, PKP4, GIT2
purine ribonucleotide metabolic process	11	SPRY2, EPHA2, EPHA4, GIT1, ARHGAP5, ERRFI1, FGD6, CDKL5, RAB7A, PKP4, GIT2
regulation of small GTPase mediated signal transduction	11	SPRY2, EPHA2, EPHA4, GIT1, ARHGAP5, ERRFI1, FGD6, CDKL5, ARHGEF5, PKP4, GIT2
ribonucleoside triphosphate metabolic process	11	SPRY2, EPHA2, EPHA4, GIT1, ARHGAP5, ERRFI1, FGD6, CDKL5, RAB7A, PKP4, GIT2
ribonucleotide catabolic process	11	SPRY2, EPHA2, EPHA4, GIT1, ARHGAP5, ERRFI1, FGD6, CDKL5, RAB7A, PKP4, GIT2
signal transduction	11	CDK5, DCBLD2, CD2AP, MLLT4, PPP1R12A, PKN2, ARHGAP21, S100A11, SHB, ZYX, RIN1
axon guidance	10	CDK5, DLG1, DLG3, EFNB1, EPHA4, EPHB2, ABLIM1, MYL6, MYO10, EZR
cell junction assembly	10	DLG1, JUP, MLLT4, F11R, PKN2, PARD3, PTPRK, MPP5, TJP1, PVRL4
leukocyte activation	10	EFNB1, FER, MINK1, PAG1, PTPRE, SHB, TYRO3, CAV1, ADAM9, GAB2
regulation of GTP catabolic process	10	SPRY2, EPHA2, EPHA4, GIT1, ARHGAP5, ERRFI1, FGD6, CDKL5, PKP4, GIT2
regulation of nucleotide catabolic process	10	SPRY2, EPHA2, EPHA4, GIT1, ARHGAP5, ERRFI1, FGD6, CDKL5, PKP4, GIT2
regulation of Ras GTPase activity	10	SPRY2, EPHA2, EPHA4, GIT1, ARHGAP5, ERRFI1, FGD6, CDKL5, PKP4, GIT2
cell division	9	CDK5, CD2AP, SEPT2, NEDD9, YBX1, PKN2, PARD3, PKP4, BCAR1
cell-cell adhesion	9	DLG1, DSC2, DSG2, MINK1, PKP2, TYRO3, EZR, ADAM9, CLDN1
cellular component organization	9	SCAMP3, TNK2, STAM2, DCBLD2, LDLR, STX4, TFRC, NAPG, RIN1
positive regulation of cellular component organization	9	CDK5, EPHA2, EPHB2, FER, MAP1B, CDKL5, CAV1, CBL, ADAM9
regulation of cell morphogenesis	8	CDK5, EPHA4, MAP1B, MYO10, FGD6, CDKL5, EZR, CAPZB
regulation of cell motility	8	CDK5, EPHA2, FER, MINK1, PKN2, PTPRK, ADAM9, BCAR1
regulation of cell projection organization	8	CDK5, EPHA2, EPHA4, FER, INPPL1, MAP1B, MYO10, CDKL5
regulation of cellular component biogenesis	8	TRIOBP, EPHA2, EPHB2, FER, MAP1B, MYO10, CAPZB, CAV1
regulation of Rho protein signal transduction	8	EPHA2, EPHA4, ARHGAP5, ERRFI1, FGD6, CDKL5, ARHGEF5, PKP4
cell-cell junction organization	7	PLEKHA7, DLG1, F11R, PKN2, PARD3, MPP5, TJP1
cellular protein complex assembly	7	TRIOBP, EPS15, FER, MAP1B, BCS1L, CAPZB, CAV1
protein autophosphorylation	7	CDK5, EPHA4, FER, MINK1, ERRFI1, CDKL5, TYRO3
establishment or maintenance of cell polarity	6	DLG1, MAP1B, ERBB2IP, PARD3, EZR, CDC42BPB
transmembrane receptor protein tyrosine kinase signaling pathway	6	ABI1, ERBB3, MST1R, ROR1, MPZL1, GAB2
actin filament organization	5	DLG1, INPPL1, NEDD9, EZR, BCAR1
axonogenesis	5	BAIAP2, ERBB3, MAP1B, PARD3, CDKL5
dendrite morphogenesis	5	CDK5, EPHA4, EPHB2, MINK1, CDKL5
epidermal growth factor receptor signaling pathway	5	FER, SHC3, PAG1, ERBB2IP, BCAR1
insulin receptor signaling pathway	5	BAIAP2, INPPL1, SHC3, PTPRE, BCAR1
negative regulation of epidermal growth factor receptor signaling pathway	5	SPRY2, STAM2, EPS15, ERRFI1, CBL
peptidyl-tyrosine phosphorylation	5	ABI1, TNK2, EPHA4, EPHB2, FER
positive regulation of GTPase activity	5	EPHA2, ARHGAP5, ERRFI1, CDKL5, PKP4
positive regulation of Rho GTPase activity	5	EPHA2, ARHGAP5, ERRFI1, CDKL5, PKP4
regulation of actin cytoskeleton organization	5	CDK5, BAIAP2, TRIOBP, FER, CAPZB
regulation of cellular component size	5	TRIOBP, FER, MAP1B, CDKL5, CAPZB
regulation of protein polymerization	5	TRIOBP, FER, MAP1B, CAPZB, CAV1
actin polymerization or depolymerization	4	ABI1, TRIOBP, FER, CAPZB
cortical actin cytoskeleton organization	4	CDK5, DLG1, EPB41L1, EPB41L2
ephrin receptor signaling pathway	4	EFNB2, EPHA2, EPHB2, ANKS1A
integrin-mediated signaling pathway	4	NEDD9, ERBB2IP, ADAM9, BCAR1
keratinocyte differentiation	4	EPHA2, ERRFI1, ADAM9, SCEL
maintenance of location in cell	4	FLNB, JUP, EZR, CAV1
maintenance of protein location	4	FLNB, JUP, EZR, CAV1
platelet-derived growth factor receptor signaling pathway	4	FER, INPPL1, MYO1E, BCAR1
positive regulation of cytoskeleton organization	4	CDK5, FER, MAP1B, CAV1
protein kinase B signaling cascade	4	SPRY2, EPHA2, MST1R, TYRO3
tight junction assembly	4	DLG1, F11R, PARD3, MPP5
actin cytoskeleton reorganization	3	CDK5, MINK1, CDC42BPB
actin cytoskeleton reorganization	3	CDK5, MINK1, CDC42BPB
adherens junction organization	3	JUP, MLLT4, PVRL4
cytoskeletal anchoring at plasma membrane	3	FLNB, JUP, EZR
dendritic spine development	3	CDK5, EPHA4, EPHB2
dendritic spine organization	3	CDK5, EPHA4, EPHB2
filopodium assembly	3	BAIAP2, MYO10, FGD6
mast cell activation	3	FER, PTPRE, GAB2
negative regulation of protein complex disassembly	3	TRIOBP, MAP1B, CAPZB
osteoclast differentiation	3	EPHA2, TFRC, GAB2
protein depolymerization	3	TRIOBP, MAP1B, CAPZB
protein localization in plasma membrane	3	DLG1, EPHA2, MPP5
regulation of dendrite development	3	CDK5, EPHA4, CDKL5
axonal fasciculation	2	EPHA4, EPHB2
corpus callosum development	2	CDK5, EPHB2
epithelial cell-cell adhesion	2	PLEKHA7, JUP
establishment or maintenance of apical/basal cell polarity	2	ERBB2IP, EZR
lens fiber cell differentiation	2	EPHA2, SLC7A11
mammary gland involution	2	ERBB3, CAV1
negative regulation of peptidyl-tyrosine phosphorylation	2	ERRFI1, CAV1
positive regulation of cell cycle cytokinesis	2	PKN2, PKP4
positive regulation of microtubule polymerization	2	MAP1B, CAV1
regulation of dendritic spine morphogenesis	2	CDK5, EPHA4
regulation of lamellipodium assembly	2	EPHA2, FER
regulation of mast cell activation involved in immune response	2	FER, GAB2
response to manganese ion	2	TFRC, ADAM9
Schwann cell development	2	CDK5, MPP5
substrate-dependent cell migration	2	ANKS1A, CD2AP
