# Supplementary material for: Wrangling Phosphoproteomic Data to Elucidate Cancer Signaling Pathways
Source: PLoS One. 2013 Jan 3;8(1):e52884. doi: 10.1371/journal.pone.0052884 (PMC3536783; doi:10.1371/journal.pone.0052884)
Supplement: Information S1 — sed2dGO. Clusters identified by t-SNE on SED embedding and GO term summary for clusters identified by t-SNE on SED embedding. (ZIP) [file pone.0052884.s009.zip › sed2dGO/sed2DGroup_134_GOSummary.txt]

Term	Count	Genes
activation of innate immune response	2	MAPK8, MAPK9
activation of innate immune response	2	MAPK8, MAPK9
cellular response to stress	2	MAPK8, MAPK9
immune response-activating signal transduction	2	MAPK8, MAPK9
induction of apoptosis	2	MAPK8, MAPK9
induction of apoptosis in response to chemical stimulus	2	MAPK8, MAPK9
intracellular protein kinase cascade	2	MAPK8, MAPK9
JUN phosphorylation	2	MAPK8, MAPK9
MyD88-dependent toll-like receptor signaling pathway	2	MAPK8, MAPK9
pattern recognition receptor signaling pathway	2	MAPK8, MAPK9
phosphorus metabolic process	2	MAPK8, MAPK9
phosphorylation	2	MAPK8, MAPK9
positive regulation of defense response	2	MAPK8, MAPK9
positive regulation of gene expression	2	MAPK8, MAPK9
positive regulation of immune response	2	MAPK8, MAPK9
positive regulation of programmed cell death	2	MAPK8, MAPK9
regulation of apoptotic process	2	MAPK8, MAPK9
regulation of cell death	2	MAPK8, MAPK9
regulation of developmental process	2	MAPK8, MAPK9
regulation of immune system process	2	MAPK8, MAPK9
regulation of innate immune response	2	MAPK8, MAPK9
regulation of response to stress	2	MAPK8, MAPK9
regulation of sequence-specific DNA binding transcription factor activity	2	MAPK8, MAPK9
response to cadmium ion	2	MAPK8, MAPK9
response to inorganic substance	2	MAPK8, MAPK9
stress-activated MAPK cascade	2	MAPK8, MAPK9
Toll signaling pathway	2	MAPK8, MAPK9
toll-like receptor 1 signaling pathway	2	MAPK8, MAPK9
toll-like receptor 2 signaling pathway	2	MAPK8, MAPK9
toll-like receptor 3 signaling pathway	2	MAPK8, MAPK9
toll-like receptor 4 signaling pathway	2	MAPK8, MAPK9
TRIF-dependent toll-like receptor signaling pathway	2	MAPK8, MAPK9
