# Supplementary material for: Wrangling Phosphoproteomic Data to Elucidate Cancer Signaling Pathways
Source: PLoS One. 2013 Jan 3;8(1):e52884. doi: 10.1371/journal.pone.0052884 (PMC3536783; doi:10.1371/journal.pone.0052884)
Supplement: Information S1 — sed2dGO. Clusters identified by t-SNE on SED embedding and GO term summary for clusters identified by t-SNE on SED embedding. (ZIP) [file pone.0052884.s009.zip › sed2dGO/sed2DGroup_14_GOSummary.txt]

Term	Count	Genes
cellular component organization or biogenesis	17	CDK2, CFL1, CTNND1, EGFR, ABL1, FYN, LYN, MUC1, AXL, PRKCD, PTPN11, PXN, ACTB, SHC1, SYK, TLN1, TLN2
cellular protein metabolic process	17	CDK2, EEF1A1, EGFR, ABL1, FYN, G6PD, LYN, MUC1, PRKCD, MAPK7, MAPK13, PTPN11, PXN, ACTB, SHC1, SYK, TLN1
regulation of biological process	16	CDK2, CFL1, EEF1A1, ABL1, FYN, G6PD, GAB1, MUC1, ATP1A1, PDHA1, AXL, MAPK7, MAPK13, S100A10, TLN1, GPRC5A
cellular component organization at cellular level	15	CDK2, CFL1, CTNND1, EGFR, ABL1, FYN, LYN, MUC1, PRKCD, PTPN11, PXN, ACTB, SHC1, TLN1, TLN2
macromolecule modification	15	CDK2, EGFR, ABL1, FYN, G6PD, LYN, MUC1, PRKCD, MAPK7, MAPK13, PTPN11, PXN, SHC1, SYK, TLN1
intracellular signal transduction	14	CDK2, CFL1, EGFR, ABL1, FYN, LYN, MUC1, PIK3R2, AXL, PRKCD, MAPK7, MAPK13, SHC1, SYK
anatomical structure morphogenesis	13	CFL1, CTNND1, EGFR, ABL1, FYN, AXL, MAPK7, PTPN11, PXN, ACTB, SHC1, SYK, TLN1
cellular response to chemical stimulus	13	CDK2, G6PD, GAB1, LYN, PIK3R2, PRKCD, MAPK7, PTPN11, PXN, S100A10, SHC1, SYK, TLN1
regulation of body fluid levels	13	CDK2, CFL1, ABL1, FYN, LYN, PIK3R2, AXL, PRKCD, PTPN11, ACTB, SHC1, SYK, TLN1
system development	13	CFL1, ABL1, FYN, G6PD, LYN, AXL, MAPK7, KIAA1217, PTPN11, ACTB, SHC1, SYK, TLN1
enzyme linked receptor protein signaling pathway	12	EGFR, GAB1, LYN, PIK3R2, AXL, PRKCD, MAPK7, MAPK13, PTPN11, PXN, SHC1, SYK
cell adhesion	11	CTNND1, EGFR, ABL1, LYN, AXL, PTPN11, PXN, SHC1, SYK, TLN1, TLN2
cell development	11	CFL1, EGFR, ABL1, FYN, G6PD, LYN, AXL, PTPN11, ACTB, SHC1, TLN1
neurogenesis	10	CFL1, EGFR, ABL1, FYN, LYN, AXL, PTPN11, ACTB, SHC1, TLN1
cell motility	9	EGFR, ABL1, FYN, LYN, PIK3R2, AXL, PTPN11, SHC1, SYK
cellular localization	9	CFL1, EGFR, LYN, AXL, MAPK7, SYK, TLN1, PTTG1IP, TLN2
neuron differentiation	9	CFL1, EGFR, ABL1, FYN, LYN, PTPN11, ACTB, SHC1, TLN1
peptidyl-amino acid modification	9	EGFR, ABL1, LYN, MUC1, PRKCD, MAPK7, MAPK13, PXN, SYK
platelet activation	9	CFL1, FYN, LYN, PIK3R2, AXL, PRKCD, SHC1, SYK, TLN1
regulation of programmed cell death	9	CFL1, EGFR, ABL1, LYN, MUC1, PIK3R2, AXL, PRKCD, MAPK7
regulation of signaling	9	CTNND1, EGFR, LYN, PIK3R2, PRKCD, PTPN11, PXN, SHC1, SYK
response to wounding	9	CDK2, CFL1, ABL1, FYN, PIK3R2, PTPN11, ACTB, SHC1, TLN1
taxis	9	CFL1, EGFR, ABL1, FYN, LYN, PTPN11, ACTB, SYK, TLN1
cell morphogenesis	8	CFL1, EGFR, ABL1, FYN, AXL, PTPN11, ACTB, TLN1
cellular response to endogenous stimulus	8	GAB1, LYN, PIK3R2, PRKCD, MAPK7, PTPN11, PXN, SHC1
immune response	8	FYN, LYN, PIK3R2, AXL, PRKCD, MAPK7, PTPN11, SYK
positive regulation of cellular metabolic process	8	CDK2, EGFR, LYN, MUC1, PRKCD, MAPK7, SHC1, SYK
regulation of phosphorus metabolic process	8	EGFR, ABL1, LYN, PRKCD, PXN, SHC1, SYK, TLN1
regulation of phosphorylation	8	EGFR, ABL1, LYN, PRKCD, PXN, SHC1, SYK, TLN1
axon guidance	7	CFL1, EGFR, ABL1, FYN, PTPN11, ACTB, TLN1
cell morphogenesis involved in neuron differentiation	7	CFL1, EGFR, ABL1, FYN, PTPN11, ACTB, TLN1
cell part morphogenesis	7	CFL1, EGFR, ABL1, FYN, PTPN11, ACTB, TLN1
cellular response to peptide hormone stimulus	7	GAB1, LYN, PIK3R2, PRKCD, PTPN11, PXN, SHC1
negative regulation of cell death	7	CFL1, EGFR, MUC1, PIK3R2, AXL, PRKCD, MAPK7
negative regulation of metabolic process	7	CDK2, EGFR, G6PD, LYN, MUC1, ATP1A1, PRKCD
neuron projection morphogenesis	7	CFL1, EGFR, ABL1, FYN, PTPN11, ACTB, TLN1
positive regulation of biosynthetic process	7	CDK2, EGFR, MUC1, PRKCD, MAPK7, SHC1, SYK
positive regulation of catalytic activity	7	EGFR, ABL1, PRKCD, PXN, SHC1, SYK, TLN1
regulation of protein modification process	7	CDK2, EGFR, ABL1, G6PD, PXN, SHC1, TLN1
response to hormone stimulus	7	GAB1, LYN, PIK3R2, PRKCD, PTPN11, PXN, SHC1
signal transduction	7	CTNND1, GAB1, PTPN11, PXN, S100A10, TLN1, GPRC5A
cellular response to stress	6	CDK2, G6PD, MUC1, PXN, SHC1, TLN1
cytokine production	6	G6PD, LYN, AXL, PRKCD, MAPK13, SYK
cytoskeleton organization	6	CDK2, CFL1, ABL1, PRKCD, PXN, SHC1
leukocyte migration	6	FYN, LYN, PIK3R2, PTPN11, SHC1, SYK
negative regulation of apoptotic process	6	CFL1, EGFR, MUC1, PIK3R2, AXL, MAPK7
phosphorus metabolic process	6	CDK2, FYN, ATP1A1, MAPK7, MAPK13, PTPN11
regulation of transport	6	EGFR, ABL1, LYN, ATP1A1, MAPK7, SYK
response to insulin stimulus	6	GAB1, LYN, PIK3R2, PRKCD, PTPN11, SHC1
vesicle-mediated transport	6	CFL1, ABL1, LYN, AXL, SYK, TLN1
actin filament-based process	5	CFL1, ABL1, PRKCD, SHC1, TLN1
activation of immune response	5	FYN, LYN, PIK3R2, MAPK7, SYK
cellular response to growth factor stimulus	5	GAB1, PRKCD, MAPK7, PTPN11, SHC1
immune response-regulating signaling pathway	5	FYN, LYN, PIK3R2, MAPK7, SYK
insulin receptor signaling pathway	5	GAB1, PIK3R2, PRKCD, PTPN11, SHC1
lipid biosynthetic process	5	G6PD, ATP1A1, PIK3R2, PRKCD, SYK
negative regulation of response to stimulus	5	CTNND1, EGFR, LYN, PRKCD, MAPK7
nerve growth factor receptor signaling pathway	5	PIK3R2, PRKCD, MAPK7, MAPK13, SHC1
positive regulation of cell activation	5	FYN, LYN, PIK3R2, PTPN11, SYK
positive regulation of cell proliferation	5	CDK2, EGFR, LYN, SHC1, SYK
positive regulation of immune system process	5	FYN, PIK3R2, MAPK7, PTPN11, SYK
positive regulation of kinase activity	5	EGFR, PXN, SHC1, SYK, TLN1
positive regulation of lymphocyte activation	5	FYN, LYN, PIK3R2, PTPN11, SYK
positive regulation of protein metabolic process	5	LYN, MUC1, PRKCD, MAPK7, SYK
regulation of cellular response to stress	5	EGFR, ABL1, LYN, PRKCD, SYK
regulation of protein kinase activity	5	EGFR, PXN, SHC1, SYK, TLN1
regulation of protein metabolic process	5	CDK2, ABL1, PXN, SHC1, TLN1
regulation of T cell activation	5	FYN, LYN, PIK3R2, PTPN11, SYK
regulation of transferase activity	5	EGFR, PXN, SHC1, SYK, TLN1
response to chemical stimulus	5	CFL1, EGFR, ABL1, FYN, ATP1A1
secretion by cell	5	CFL1, LYN, AXL, SYK, TLN1
blood coagulation	4	CDK2, ABL1, PTPN11, ACTB
epidermal growth factor receptor signaling pathway	4	GAB1, PRKCD, PTPN11, PXN
fibroblast growth factor receptor signaling pathway	4	GAB1, PRKCD, PTPN11, SHC1
immune response-activating cell surface receptor signaling pathway	4	FYN, LYN, PIK3R2, SYK
inflammatory response	4	LYN, AXL, MAPK13, SYK
MAPK cascade	4	LYN, MAPK13, SHC1, SYK
negative regulation of protein metabolic process	4	EGFR, G6PD, LYN, PRKCD
phosphorylation	4	CDK2, FYN, MAPK7, MAPK13
positive regulation of multicellular organismal process	4	ATP1A1, MAPK13, SHC1, SYK
positive regulation of phosphate metabolic process	4	EGFR, LYN, PRKCD, SYK
positive regulation of protein modification process	4	LYN, MUC1, PRKCD, SYK
positive regulation of protein serine/threonine kinase activity	4	EGFR, PXN, SHC1, SYK
protein autophosphorylation	4	EGFR, LYN, MAPK7, SYK
Ras protein signal transduction	4	CDK2, CFL1, MAPK13, SHC1
regulation of cell-cell adhesion	4	LYN, PRKCD, MAPK7, SYK
regulation of leukocyte activation	4	FYN, PIK3R2, AXL, PTPN11
regulation of MAP kinase activity	4	EGFR, PXN, SHC1, SYK
regulation of peptidyl-tyrosine phosphorylation	4	EGFR, LYN, PRKCD, SYK
regulation of response to stress	4	FYN, MAPK7, MAPK13, PTPN11
response to fibroblast growth factor stimulus	4	GAB1, PRKCD, PTPN11, SHC1
response to inorganic substance	4	CDK2, PXN, ACTB, SHC1
T cell costimulation	4	FYN, LYN, PIK3R2, PTPN11
activation of MAPK activity	3	PXN, SHC1, SYK
cellular component movement	3	PXN, ACTB, TLN1
erythrocyte homeostasis	3	G6PD, LYN, AXL
homotypic cell-cell adhesion	3	LYN, PRKCD, SYK
leukocyte mediated immunity	3	LYN, PRKCD, SYK
leukocyte proliferation	3	LYN, PRKCD, SYK
negative regulation of protein kinase activity	3	ABL1, LYN, PRKCD
negative regulation of transferase activity	3	ABL1, LYN, PRKCD
platelet degranulation	3	CFL1, LYN, TLN1
positive regulation of defense response	3	LYN, MAPK7, MAPK13
protein import into nucleus	3	EGFR, MAPK7, PTTG1IP
regulation of blood coagulation	3	LYN, PRKCD, SYK
regulation of cell adhesion mediated by integrin	3	LYN, PTPN11, SYK
regulation of DNA metabolic process	3	CDK2, EGFR, SHC1
regulation of immune effector process	3	FYN, LYN, SYK
regulation of innate immune response	3	LYN, MAPK7, PTPN11
response to oxidative stress	3	G6PD, PXN, SHC1
stress-activated protein kinase signaling cascade	3	LYN, MAPK7, SYK
actin cytoskeleton reorganization	2	ABL1, SHC1
actin cytoskeleton reorganization	2	ABL1, SHC1
activation of signaling protein activity involved in unfolded protein response	2	SHC1, TLN1
adherens junction organization	2	CTNND1, ACTB
B cell receptor signaling pathway	2	LYN, SYK
cell junction assembly	2	CTNND1, ACTB
cell-cell junction assembly	2	TLN1, TLN2
cell-substrate junction assembly	2	PXN, TLN1
cytoskeletal anchoring at plasma membrane	2	TLN1, TLN2
DNA damage response, signal transduction by p53 class mediator resulting in cell cycle arrest	2	CDK2, MUC1
exocrine system development	2	CTNND1, EGFR
forebrain cell migration	2	EGFR, AXL
glucose catabolic process	2	G6PD, PDHA1
growth hormone receptor signaling pathway	2	LYN, PXN
leukocyte degranulation	2	LYN, SYK
mast cell activation involved in immune response	2	LYN, SYK
mast cell mediated immunity	2	LYN, SYK
mitotic cell cycle G1/S transition DNA damage checkpoint	2	CDK2, MUC1
negative regulation of cell adhesion	2	PRKCD, MAPK7
negative regulation of inflammatory response	2	PRKCD, MAPK7
negative regulation of MAP kinase activity	2	LYN, PRKCD
negative regulation of protein phosphorylation	2	LYN, PRKCD
neuron projection development	2	LYN, SHC1
neutrophil activation	2	PRKCD, SYK
peptidyl-tyrosine phosphorylation	2	ABL1, PXN
positive regulation of DNA replication	2	EGFR, SHC1
positive regulation of response to DNA damage stimulus	2	EGFR, PRKCD
regulation of epidermal growth factor receptor signaling pathway	2	EGFR, SHC1
regulation of exocytosis	2	LYN, SYK
regulation of mast cell activation	2	LYN, SYK
regulation of mast cell degranulation	2	LYN, SYK
regulation of nuclease activity	2	SHC1, TLN1
regulation of oxidoreductase activity	2	EGFR, ABL1
regulation of platelet aggregation	2	LYN, SYK
regulation of reactive oxygen species metabolic process	2	PRKCD, SYK
regulation of receptor activity	2	PRKCD, SHC1
response to growth hormone stimulus	2	LYN, PXN
salivary gland morphogenesis	2	CTNND1, EGFR
signal transduction involved in DNA damage checkpoint	2	CDK2, MUC1
signal transduction involved in G1/S transition checkpoint	2	CDK2, MUC1
signal transduction involved in mitotic cell cycle G1/S checkpoint	2	CDK2, MUC1
superoxide metabolic process	2	PRKCD, SYK
