# Supplementary material for: Wrangling Phosphoproteomic Data to Elucidate Cancer Signaling Pathways
Source: PLoS One. 2013 Jan 3;8(1):e52884. doi: 10.1371/journal.pone.0052884 (PMC3536783; doi:10.1371/journal.pone.0052884)
Supplement: Information S1 — sed2dGO. Clusters identified by t-SNE on SED embedding and GO term summary for clusters identified by t-SNE on SED embedding. (ZIP) [file pone.0052884.s009.zip › sed2dGO/sed2DGroup_15_GOSummary.txt]

Term	Count	Genes
positive regulation of protein kinase activity	3	FRS2, SDC4, SRCIN1
positive regulation of transferase activity	3	FRS2, SDC4, SRCIN1
amino acid transport	2	SLC1A4, SLC1A5
amino acid transport	2	SLC1A4, SLC1A5
dicarboxylic acid transport	2	SLC1A4, SLC1A5
gland morphogenesis	2	FRS2, SLC12A2
glutamine transport	2	SLC1A4, SLC1A5
inorganic anion transport	2	SLC1A4, SLC12A2
morphogenesis of a branching epithelium	2	FRS2, SLC12A2
ureteric bud development	2	SDC1, SDC4
