# Supplementary material for: Wrangling Phosphoproteomic Data to Elucidate Cancer Signaling Pathways
Source: PLoS One. 2013 Jan 3;8(1):e52884. doi: 10.1371/journal.pone.0052884 (PMC3536783; doi:10.1371/journal.pone.0052884)
Supplement: Information S1 — sed2dGO. Clusters identified by t-SNE on SED embedding and GO term summary for clusters identified by t-SNE on SED embedding. (ZIP) [file pone.0052884.s009.zip › sed2dGO/sed2DGroup_16_GOSummary.txt]

Term	Count	Genes
macromolecule modification	10	TLK2, CSK, CSNK1G2, ATF6, GTPBP4, FBXO25, LCMT1, STAT4, WNT7A, HERC2
protein phosphorylation	7	TLK2, CSK, CSNK1G2, ATF6, GTPBP4, STAT4, WNT7A
ribonucleoprotein complex biogenesis	4	RBM5, GTPBP4, ATXN2, EFTUD1
ribonucleoprotein complex subunit organization	3	RBM5, ATXN2, EFTUD1
cerebellar cortex development	2	ATXN2, WNT7A
cerebellar cortex development	2	ATXN2, WNT7A
cerebellar cortex formation	2	ATXN2, WNT7A
cerebellum morphogenesis	2	ATXN2, WNT7A
metencephalon development	2	ATXN2, WNT7A
