# Supplementary material for: Wrangling Phosphoproteomic Data to Elucidate Cancer Signaling Pathways
Source: PLoS One. 2013 Jan 3;8(1):e52884. doi: 10.1371/journal.pone.0052884 (PMC3536783; doi:10.1371/journal.pone.0052884)
Supplement: Information S1 — sed2dGO. Clusters identified by t-SNE on SED embedding and GO term summary for clusters identified by t-SNE on SED embedding. (ZIP) [file pone.0052884.s009.zip › sed2dGO/sed2DGroup_17_GOSummary.txt]

Term	Count	Genes
oxoacid metabolic process	8	AKR1A1, CYB5R3, GSTA1, GSTP1, IDH1, ACADSB, IRS1, VARS
intracellular protein kinase cascade	7	GSTP1, IRS1, RHOA, LGALS9, ARRB1, PDGFRB, ZAP70
actin filament-based process	5	CORO1A, DOCK2, RHOA, ARRB1, PDGFRB
actin filament-based process	5	CORO1A, DOCK2, RHOA, ARRB1, PDGFRB
cellular amino acid metabolic process	5	GSTA1, GSTP1, IDH1, ACADSB, VARS
hexose metabolic process	4	AKR1A1, IRS1, PGM1, PGM2
phosphatidylinositol-mediated signaling	4	IRS1, RHOA, PDGFRB, PI4KA
positive regulation of organelle organization	4	CORO1A, RHOA, ARRB1, PDGFRB
protein folding	4	CCT4, CLPX, RANBP2, BAG3
small molecule catabolic process	4	AKR1A1, ACADSB, IRS1, PGM1
cellular glucan metabolic process	3	IRS1, PGM1, PGM2
cellular polysaccharide biosynthetic process	3	IRS1, PGM1, PGM2
energy reserve metabolic process	3	IRS1, PGM1, PGM2
glutathione metabolic process	3	GSTA1, GSTP1, IDH1
glycogen biosynthetic process	3	IRS1, PGM1, PGM2
regulation of actin cytoskeleton organization	3	CORO1A, RHOA, PDGFRB
regulation of ERK1 and ERK2 cascade	3	GSTP1, ARRB1, PDGFRB
response to xenobiotic stimulus	3	CRYZ, GSTA1, GSTP1
xenobiotic metabolic process	3	CRYZ, GSTA1, GSTP1
cellular aldehyde metabolic process	2	AKR1A1, IDH1
glucose 1-phosphate metabolic process	2	PGM1, PGM2
glycogen catabolic process	2	PGM1, PGM2
insulin-like growth factor receptor signaling pathway	2	IRS1, CRIM1
oligodendrocyte development	2	GSTP1, EIF2B3
polysaccharide catabolic process	2	PGM1, PGM2
positive regulation of phosphatidylinositol 3-kinase activity	2	IRS1, PDGFRB
positive regulation of reactive oxygen species metabolic process	2	GSTP1, PDGFRB
positive thymic T cell selection	2	DOCK2, ZAP70
regulation of lipid kinase activity	2	IRS1, PDGFRB
stress fiber assembly	2	RHOA, ARRB1
T cell selection	2	DOCK2, ZAP70
