# Supplementary material for: Wrangling Phosphoproteomic Data to Elucidate Cancer Signaling Pathways
Source: PLoS One. 2013 Jan 3;8(1):e52884. doi: 10.1371/journal.pone.0052884 (PMC3536783; doi:10.1371/journal.pone.0052884)
Supplement: Information S1 — sed2dGO. Clusters identified by t-SNE on SED embedding and GO term summary for clusters identified by t-SNE on SED embedding. (ZIP) [file pone.0052884.s009.zip › sed2dGO/sed2DGroup_1_GOSummary.txt]

Term	Count	Genes
cellular amine metabolic process	5	CKM, HAGH, OAZ2, CNDP2, VNN2
cellular amine metabolic process	5	CKM, HAGH, OAZ2, CNDP2, VNN2
cellular modified amino acid metabolic process	4	CKM, HAGH, CNDP2, VNN2
cellular amino acid biosynthetic process	3	CKM, HAGH, CNDP2
glutathione biosynthetic process	2	HAGH, CNDP2
positive regulation of ATPase activity	2	DNAJB6, TPM1
