# Supplementary material for: Wrangling Phosphoproteomic Data to Elucidate Cancer Signaling Pathways
Source: PLoS One. 2013 Jan 3;8(1):e52884. doi: 10.1371/journal.pone.0052884 (PMC3536783; doi:10.1371/journal.pone.0052884)
Supplement: Information S1 — sed2dGO. Clusters identified by t-SNE on SED embedding and GO term summary for clusters identified by t-SNE on SED embedding. (ZIP) [file pone.0052884.s009.zip › sed2dGO/sed2DGroup_20_GOSummary.txt]

Term	Count	Genes
cellular component organization at cellular level	11	CDH10, TWF2, CRMP1, DPYSL2, SLC25A4, HIST1H2BB, HSPD1, LLGL1, HP1BP3, PFN2, SSBP1
DNA metabolic process	6	MAPK15, HIST1H2BB, HSPD1, HP1BP3, WRNIP1, SSBP1
macromolecular complex subunit organization	6	TWF2, HIST1H2BB, HSPD1, LLGL1, HP1BP3, PFN2
heterocycle catabolic process	5	CRMP1, DPYSL2, HSPD1, ACLY, WRNIP1
nucleobase-containing compound catabolic process	5	CRMP1, DPYSL2, HSPD1, ACLY, WRNIP1
cellular macromolecular complex assembly	4	TWF2, HIST1H2BB, HSPD1, HP1BP3
ATP catabolic process	3	HSPD1, ACLY, WRNIP1
nucleobase metabolic process	3	CRMP1, DPYSL2, UMPS
pyrimidine-containing compound metabolic process	3	CRMP1, DPYSL2, UMPS
'de novo' protein folding	2	CCT8, HSPD1
'de novo' protein folding	2	CCT8, HSPD1
pyrimidine base catabolic process	2	CRMP1, DPYSL2
regulation of actin polymerization or depolymerization	2	TWF2, PFN2
regulation of DNA replication	2	MAPK15, WRNIP1
ribonucleoside metabolic process	2	ACLY, UMPS
