# Supplementary material for: Wrangling Phosphoproteomic Data to Elucidate Cancer Signaling Pathways
Source: PLoS One. 2013 Jan 3;8(1):e52884. doi: 10.1371/journal.pone.0052884 (PMC3536783; doi:10.1371/journal.pone.0052884)
Supplement: Information S1 — sed2dGO. Clusters identified by t-SNE on SED embedding and GO term summary for clusters identified by t-SNE on SED embedding. (ZIP) [file pone.0052884.s009.zip › sed2dGO/sed2DGroup_21_GOSummary.txt]

Term	Count	Genes
cellular metal ion homeostasis	4	ACO1, PDE6B, RYR2, CDH23
organic acid catabolic process	4	CPT1A, ACOX1, PHYH, KMO
cellular lipid catabolic process	3	CPT1A, ACOX1, PHYH
cellular lipid catabolic process	3	CPT1A, ACOX1, PHYH
lipid oxidation	3	CPT1A, ACOX1, PHYH
monocarboxylic acid catabolic process	3	CPT1A, ACOX1, PHYH
fatty acid beta-oxidation	2	CPT1A, ACOX1
long-chain fatty acid metabolic process	2	CPT1A, ACOX1
