# Supplementary material for: Wrangling Phosphoproteomic Data to Elucidate Cancer Signaling Pathways
Source: PLoS One. 2013 Jan 3;8(1):e52884. doi: 10.1371/journal.pone.0052884 (PMC3536783; doi:10.1371/journal.pone.0052884)
Supplement: Information S1 — sed2dGO. Clusters identified by t-SNE on SED embedding and GO term summary for clusters identified by t-SNE on SED embedding. (ZIP) [file pone.0052884.s009.zip › sed2dGO/sed2DGroup_25_GOSummary.txt]

Term	Count	Genes
biological regulation	35	LRPPRC, GIPC1, BTG3, LILRB4, AKAP13, FMNL2, ARHGAP33, CYFIP1, PRKD3, ASPM, GLUD1, GRK6, SLC35B2, INPP4A, ARHGDIA, ITSN2, CDK18, PDGFRL, PFN1, ATR, MED9, ATAD3A, PTPN6, RAB4A, RASGRF2, RB1, RYR1, PCIF1, EFCAB6, BRCA2, ZNF175, ZNF215, ACTN1, ITGB1BP1, CEP57
biological regulation	35	LRPPRC, GIPC1, BTG3, LILRB4, AKAP13, FMNL2, ARHGAP33, CYFIP1, PRKD3, ASPM, GLUD1, GRK6, SLC35B2, INPP4A, ARHGDIA, ITSN2, CDK18, PDGFRL, PFN1, ATR, MED9, ATAD3A, PTPN6, RAB4A, RASGRF2, RB1, RYR1, PCIF1, EFCAB6, BRCA2, ZNF175, ZNF215, ACTN1, ITGB1BP1, CEP57
signal transduction	20	GIPC1, LILRB4, AKAP13, ARHGAP33, PRKD3, GRK6, SLC35B2, INPP4A, ARHGDIA, ITSN2, CDK18, PDGFRL, ATR, PTPN6, RAB4A, RASGRF2, RB1, BRCA2, ITGB1BP1, CEP57
regulation of cellular process	15	LRPPRC, BTG3, FMNL2, CYFIP1, ASPM, GLUD1, PFN1, MED9, ATAD3A, RYR1, PCIF1, EFCAB6, ZNF175, ZNF215, ACTN1
small GTPase mediated signal transduction	6	AKAP13, ARHGDIA, ITSN2, RAB4A, RASGRF2, RB1
transmembrane receptor protein tyrosine kinase signaling pathway	6	AKAP13, ARHGDIA, PDGFRL, PTPN6, RASGRF2, CEP57
organelle localization	4	LRPPRC, ASPM, RB1, BRCA2
Rho protein signal transduction	4	AKAP13, ARHGDIA, ITSN2, RASGRF2
maintenance of location in cell	3	ASPM, RB1, BRCA2
establishment of chromosome localization	2	RB1, BRCA2
microtubule anchoring	2	RB1, BRCA2
negative regulation of DNA replication	2	ATR, BRCA2
negative regulation of mitotic cell cycle	2	BTG3, RB1
regulation of S phase of mitotic cell cycle	2	RB1, BRCA2
response to gamma radiation	2	ATR, BRCA2
