# Supplementary material for: Wrangling Phosphoproteomic Data to Elucidate Cancer Signaling Pathways
Source: PLoS One. 2013 Jan 3;8(1):e52884. doi: 10.1371/journal.pone.0052884 (PMC3536783; doi:10.1371/journal.pone.0052884)
Supplement: Information S1 — sed2dGO. Clusters identified by t-SNE on SED embedding and GO term summary for clusters identified by t-SNE on SED embedding. (ZIP) [file pone.0052884.s009.zip › sed2dGO/sed2DGroup_26_GOSummary.txt]

Term	Count	Genes
positive regulation of cellular component movement	2	FLT1, ACTN4
positive regulation of cellular component movement	2	FLT1, ACTN4
positive regulation of molecular function	2	FLT1, ACTN4
regulation of localization	2	FLT1, ACTN4
response to hypoxia	2	FLT1, ACTN4
