# Supplementary material for: Wrangling Phosphoproteomic Data to Elucidate Cancer Signaling Pathways
Source: PLoS One. 2013 Jan 3;8(1):e52884. doi: 10.1371/journal.pone.0052884 (PMC3536783; doi:10.1371/journal.pone.0052884)
Supplement: Information S1 — sed2dGO. Clusters identified by t-SNE on SED embedding and GO term summary for clusters identified by t-SNE on SED embedding. (ZIP) [file pone.0052884.s009.zip › sed2dGO/sed2DGroup_27_GOSummary.txt]

Term	Count	Genes
regulation of biological process	8	ACTR3, ALB, ANXA5, LCP1, MYH10, PIK3CD, TKT, TXNRD1
regulation of biological quality	6	ACTR3, ALB, ANXA5, MYH10, PIK3CD, TXNRD1
response to chemical stimulus	5	ACTR3, ALB, ANXA5, MYH10, PIK3CD
cellular component assembly	4	ACTR3, ANXA5, LCP1, MYH10
establishment of localization in cell	4	ALB, LCP1, MYH10, PIK3CD
response to wounding	4	ALB, ANXA5, MYH10, PIK3CD
actin filament-based process	3	ACTR3, LCP1, MYH10
cell activation	3	ALB, LCP1, PIK3CD
cytoskeleton organization	3	ACTR3, LCP1, MYH10
exocytosis	3	ALB, MYH10, PIK3CD
secretion	3	ALB, MYH10, PIK3CD
actin filament organization	2	ACTR3, LCP1
actin filament organization	2	ACTR3, LCP1
leukocyte activation involved in immune response	2	LCP1, PIK3CD
regulation of cell morphogenesis	2	ACTR3, MYH10
