# Supplementary material for: Wrangling Phosphoproteomic Data to Elucidate Cancer Signaling Pathways
Source: PLoS One. 2013 Jan 3;8(1):e52884. doi: 10.1371/journal.pone.0052884 (PMC3536783; doi:10.1371/journal.pone.0052884)
Supplement: Information S1 — sed2dGO. Clusters identified by t-SNE on SED embedding and GO term summary for clusters identified by t-SNE on SED embedding. (ZIP) [file pone.0052884.s009.zip › sed2dGO/sed2DGroup_28_GOSummary.txt]

Term	Count	Genes
nitrogen compound metabolic process	69	PSMD14, STAG2, PAPD7, NUDT21, NUDT5, CHI3L2, PPARGC1B, DDX5, DOCK1, AHCY, DCP1B, EPHA5, ERBB4, ETS1, FLII, MACF1, ALK, ZNF549, NIPBL, SND1, STK36, RBMX, GMDS, H2AFX, HNRNPF, HNRNPK, MAGOH, OAS1, OAS3, ATP6V1H, PHB, BRWD1, SOX18, ZNF770, ELP3, ARHGEF10L, PRKAA1, IARS2, CHST7, PSMB4, NIT2, PSMD5, RBM25, QARS, RASA1, RBM4, BCR, RPL31, CLSPN, SSRP1, TARS, PRDX2, TNNC1, UGDH, PCGF2, ZNF236, SLC25A32, …
cellular component organization or biogenesis	60	SEC24B, STAG2, TUBGCP2, STIP1, PAPD7, NUDT21, LYST, COL6A2, SHROOM1, CSNK2B, DOCK1, EPHA5, ERBB4, ETS1, FCGR1A, FN1, MACF1, NIPBL, STK36, RBMX, SH3PXD2B, H2AFX, HNRNPK, HSPA4, ITPR3, KIF5B, GRID2IP, LTK, MAP2, MAPT, OAS1, ATP6V1H, PHB, BRWD1, ADAMTSL4, ARHGEF10L, PRKAA1, PSMD5, EPS15L1, RASA1, ROBO1, BCR, RPL31, SCP2, BID, CLSPN, DNAI2, BMX, ADAM17, PCGF2, ELMO3, SEMA6D, IFT88, CAT, SHANK3, SRSF9…
anatomical structure development	48	STIP1, COL6A2, SHROOM1, CSNK2B, DDX5, DOCK1, EPHA5, ERBB4, ETS1, EVPL, DZIP1, COBL, FN1, MACF1, ALK, NIPBL, STK36, SH3PXD2B, LTK, MAP2, MAPT, BRWD1, SOX18, PPL, PCDHB12, RASA1, RBM4, ROBO1, BCR, BID, DNAI2, BMX, ADAM17, PRDX2, TNNC1, UGDH, UTRN, PCGF2, SEMA6D, IFT88, CAT, SHANK3, AKR1C3, IRS2, RIPK2, NRP1, KRIT1, PAPSS2
cellular component organization at cellular level	46	SEC24B, STAG2, TUBGCP2, STIP1, PAPD7, LYST, COL6A2, SHROOM1, CSNK2B, DOCK1, EPHA5, ETS1, MACF1, NIPBL, STK36, SH3PXD2B, H2AFX, HSPA4, KIF5B, GRID2IP, LTK, MAP2, MAPT, PHB, BRWD1, ADAMTSL4, ARHGEF10L, PRKAA1, PSMD5, RASA1, ROBO1, BCR, RPL31, SCP2, BID, CLSPN, DNAI2, BMX, PCGF2, SEMA6D, IFT88, SHANK3, SRSF9, NRP1, ELMO1, TOMM70A
negative regulation of biological process	40	PSMD14, STAG2, CSNK2B, DDX5, ERBB4, ETS1, MACF1, NIPBL, TIPRL, SND1, RBMX, H2AFX, GRID2IP, MAP2, MAPT, OAS1, OAS3, PHB, SOX18, PRKAA1, PSMB4, PSMD5, EPS15L1, RASA1, RBM4, ROBO1, BCR, CLSPN, ADAM17, PRDX2, PCGF2, CAT, PPM1D, IRS2, SRSF9, RIPK2, NRP1, SQSTM1, KRIT1, MAGED1
positive regulation of cellular process	40	PSMD14, LYST, PPARGC1B, DDX5, ERBB4, ETS1, MACF1, NIPBL, STK36, RBMX, SH3PXD2B, H2AFX, HNRNPK, LTK, MAPT, PHB, SOX18, ADAMTSL4, ARHGEF10L, PRKAA1, PSMB4, PSMD5, S100A14, RBM4, ROBO1, BCR, BID, SSRP1, ADAM17, UTRN, IFT88, CAT, SHANK3, AKR1C3, IRS2, RIPK2, NRP1, SQSTM1, RAB9A, MAGED1
catabolic process	33	PSMD14, NUDT5, CHI3L2, USP54, DOCK1, DCP1B, EPHA5, MACF1, LDHA, MAGOH, MAPT, ATP6V1H, PDHA2, ARHGEF10L, PRKAA1, PSMB4, AKR1B10, PSMD5, RASA1, BCR, RPL31, SCP2, PRDX2, TNNC1, USP11, CAT, AKR1C3, IRS2, SUCLA2, SQSTM1, NT5C1B, RAB9A, DOCK4
response to organic substance	27	COL6A2, PPARGC1B, CSNK2B, EPHA5, ERBB4, ETS1, FCGR1A, RBMX, HSPA4, ITPR3, OAS1, OAS3, ATP6V1H, PHB, PRKAA1, S100A14, ROBO1, BCR, BID, ADAM17, PRDX2, ZNF236, CAT, AKR1C3, IRS2, RIPK2, NRP1
regulation of cell death	23	PSMD14, LYST, DDX5, ERBB4, ETS1, ALK, PHB, ADAMTSL4, PRKAA1, PSMB4, PSMD5, RASA1, BID, ADAM17, PRDX2, PCGF2, CAT, AKR1C3, IRS2, RIPK2, SQSTM1, KRIT1, MAGED1
cellular response to chemical stimulus	22	CSNK2B, AHCY, EPHA5, ETS1, FCGR1A, RBMX, ITPR3, LTK, OAS1, OAS3, ATP6V1H, PHB, PRKAA1, ROBO1, PRDX2, UGDH, ZNF236, CAT, AKR1C3, IRS2, RIPK2, PAPSS2
regulation of apoptotic process	21	PSMD14, LYST, DDX5, ERBB4, ETS1, ALK, PHB, ADAMTSL4, PRKAA1, PSMB4, PSMD5, RASA1, BID, ADAM17, PRDX2, PCGF2, CAT, IRS2, RIPK2, SQSTM1, MAGED1
macromolecular complex subunit organization	19	TUBGCP2, NUDT21, COL6A2, CSNK2B, RBMX, SH3PXD2B, H2AFX, HSPA4, ITPR3, KIF5B, MAP2, MAPT, OAS1, PSMD5, RASA1, RPL31, BID, CAT, SRSF9
regulation of cellular component organization	19	EPHA5, ETS1, FN1, MACF1, NIPBL, HNRNPK, LTK, MAP2, MAPT, PHB, BRWD1, ARHGEF10L, RASA1, ROBO1, BCR, BID, ADAM17, SHANK3, NRP1
cellular component morphogenesis	18	STIP1, COL6A2, SHROOM1, CSNK2B, DOCK1, EPHA5, FN1, STK36, MAP2, MAPT, BRWD1, RASA1, ROBO1, DNAI2, SEMA6D, IFT88, SHANK3, NRP1
positive regulation of catalytic activity	17	PSMD14, DOCK1, ERBB4, ALK, ITPR3, ARHGEF10L, PRKAA1, PSMB4, PSMD5, RASA1, ROBO1, BCR, CLSPN, ADAM17, PRDX2, RIPK2, DOCK4
vesicle-mediated transport	17	SEC24B, LYST, DOCK1, FCGR1A, FN1, MACF1, HNRNPK, ATP6V1H, EPS15L1, BCR, ELMO3, SNAP23, NRP1, SQSTM1, RAB9A, ELMO1, WDR1
cell motility	16	LYST, DOCK1, ERBB4, ETS1, FN1, MACF1, MSN, SOX18, S100A14, ROBO1, BCR, ADAM17, IRS2, NRP1, KRIT1, DOCK4
cellular ketone metabolic process	16	PSMD14, AHCY, LDHA, PRKAA1, IARS2, PSMB4, PSMD5, QARS, SCP2, TARS, UGDH, SLC25A32, AKR1C3, IRS2, CBR1, SUCLA2
cell projection morphogenesis	14	STIP1, COL6A2, CSNK2B, DOCK1, EPHA5, STK36, MAP2, MAPT, ROBO1, DNAI2, SEMA6D, IFT88, SHANK3, NRP1
mRNA metabolic process	14	PSMD14, NUDT21, DDX5, DCP1B, RBMX, HNRNPF, HNRNPK, MAGOH, PSMB4, PSMD5, RBM25, RBM4, RPL31, SRSF9
protein complex assembly	14	TUBGCP2, NUDT21, COL6A2, CSNK2B, RBMX, SH3PXD2B, HSPA4, ITPR3, MAPT, OAS1, PSMD5, RASA1, BID, CAT
transmembrane receptor protein tyrosine kinase signaling pathway	14	EPHA5, ERBB4, ALK, ITPR3, LTK, ATP6V1H, PRKAA1, EPS15L1, ADAM17, IRS2, RIPK2, NRP1, SQSTM1, MAGED1
cellular membrane organization	13	SEC24B, DOCK1, FCGR1A, SH3PXD2B, HNRNPK, HSPA4, ATP6V1H, EPS15L1, BCR, BID, ELMO3, SNAP23, ELMO1
nucleobase-containing compound catabolic process	13	NUDT5, DOCK1, EPHA5, MACF1, ATP6V1H, ARHGEF10L, RASA1, BCR, TNNC1, CAT, NT5C1B, RAB9A, DOCK4
heterocycle catabolic process	12	DOCK1, EPHA5, MACF1, ATP6V1H, ARHGEF10L, RASA1, BCR, TNNC1, CAT, NT5C1B, RAB9A, DOCK4
purine nucleotide catabolic process	12	DOCK1, EPHA5, MACF1, ATP6V1H, ARHGEF10L, RASA1, BCR, TNNC1, CAT, NT5C1B, RAB9A, DOCK4
taxis	12	STIP1, LYST, COL6A2, CSNK2B, DOCK1, EPHA5, S100A14, ROBO1, ADAM17, SEMA6D, NRP1, DOCK4
regulation of cellular catabolic process	11	PSMD14, DOCK1, EPHA5, MAPT, ARHGEF10L, PRKAA1, RASA1, BCR, TNNC1, IRS2, DOCK4
regulation of locomotion	11	ERBB4, ETS1, MACF1, MSN, S100A14, ROBO1, BCR, ADAM17, IRS2, NRP1, KRIT1
apoptotic process	10	DOCK1, LTK, MAPT, RBM25, ROBO1, CLSPN, BMX, VDAC1, ELMO3, ELMO1
cell death	10	DOCK1, LTK, MAPT, RBM25, ROBO1, CLSPN, BMX, VDAC1, ELMO3, ELMO1
regulation of cell migration	10	ERBB4, ETS1, MACF1, MSN, S100A14, BCR, ADAM17, IRS2, NRP1, KRIT1
regulation of cellular component movement	10	ERBB4, ETS1, MACF1, MSN, S100A14, BCR, ADAM17, IRS2, NRP1, KRIT1
RNA splicing, via transesterification reactions	9	NUDT21, DDX5, RBMX, HNRNPF, HNRNPK, MAGOH, RBM25, RBM4, SRSF9
cellular component disassembly	8	ETS1, SH3PXD2B, KIF5B, MAP2, MAPT, RPL31, CLSPN, BMX
monosaccharide metabolic process	8	NUDT5, GMDS, LDHA, PDHA2, PRKAA1, CHST7, UGDH, IRS2
positive regulation of molecular function	8	PPARGC1B, EPHA5, STK36, HSPA4, CAT, SHANK3, NRP1, KRIT1
nuclear mRNA splicing, via spliceosome	7	NUDT21, DDX5, HNRNPF, HNRNPK, MAGOH, RBM25, RBM4
alcohol catabolic process	6	NUDT5, LDHA, PDHA2, PRKAA1, AKR1B10, AKR1C3
alcohol catabolic process	6	NUDT5, LDHA, PDHA2, PRKAA1, AKR1B10, AKR1C3
DNA damage checkpoint	6	PSMD14, TIPRL, H2AFX, PSMB4, PSMD5, CLSPN
regulation of RNA splicing	6	DDX5, RBMX, HNRNPF, RBM25, RBM4, SRSF9
antigen processing and presentation of peptide antigen via MHC class I	5	PSMD14, SEC24B, FCGR1A, PSMB4, PSMD5
cell chemotaxis	5	LYST, S100A14, ADAM17, NRP1, DOCK4
defense response to virus	5	LYST, OAS1, OAS3, ATP6V1H, ELMO1
regulation of behavior	5	S100A14, ROBO1, ADAM17, SHANK3, NRP1
regulation of mRNA processing	5	DDX5, RBMX, RBM25, RBM4, SRSF9
response to reactive oxygen species	5	ERBB4, ETS1, PRDX2, CAT, AKR1C3
antigen processing and presentation of exogenous peptide antigen	4	PSMD14, FCGR1A, PSMB4, PSMD5
antigen processing and presentation of exogenous peptide antigen via MHC class I, TAP-dependent	4	PSMD14, FCGR1A, PSMB4, PSMD5
dendrite morphogenesis	4	EPHA5, MAP2, ROBO1, SHANK3
regulation of alternative nuclear mRNA splicing, via spliceosome	4	DDX5, RBMX, RBM25, RBM4
cellular response to hydrogen peroxide	3	ETS1, PRDX2, CAT
phagocytosis, engulfment	3	DOCK1, FCGR1A, ELMO1
positive regulation of anti-apoptosis	3	ERBB4, PRKAA1, RASA1
positive regulation of protein binding	3	HSPA4, NRP1, KRIT1
protein localization in mitochondrion	3	HSPA4, BID, TOMM70A
protein targeting to mitochondrion	3	HSPA4, BID, TOMM70A
sister chromatid cohesion	3	STAG2, PAPD7, NIPBL
termination of RNA polymerase II transcription	3	NUDT21, MAGOH, SRSF9
antibiotic metabolic process	2	AKR1B10, AKR1C3
extracellular matrix disassembly	2	ETS1, SH3PXD2B
farnesol catabolic process	2	AKR1B10, AKR1C3
negative regulation of nuclear mRNA splicing, via spliceosome	2	RBMX, SRSF9
olfactory bulb interneuron differentiation	2	ERBB4, ROBO1
primary alcohol metabolic process	2	AKR1B10, AKR1C3
regulation of endothelial cell apoptosis	2	AKR1C3, KRIT1
regulation of ribonuclease activity	2	OAS1, OAS3
sesquiterpenoid metabolic process	2	AKR1B10, AKR1C3
terpenoid catabolic process	2	AKR1B10, AKR1C3
