# Supplementary material for: Wrangling Phosphoproteomic Data to Elucidate Cancer Signaling Pathways
Source: PLoS One. 2013 Jan 3;8(1):e52884. doi: 10.1371/journal.pone.0052884 (PMC3536783; doi:10.1371/journal.pone.0052884)
Supplement: Information S1 — sed2dGO. Clusters identified by t-SNE on SED embedding and GO term summary for clusters identified by t-SNE on SED embedding. (ZIP) [file pone.0052884.s009.zip › sed2dGO/sed2DGroup_29_GOSummary.txt]

Term	Count	Genes
embryo development	4	FOXB1, PSMC4, TGFB2, MLL2
chordate embryonic development	3	FOXB1, PSMC4, MLL2
chordate embryonic development	3	FOXB1, PSMC4, MLL2
intracellular steroid hormone receptor signaling pathway	2	DAXX, MLL2
regulation of neuron apoptosis	2	FOXB1, TGFB2
regulation of stress-activated MAPK cascade	2	DAXX, TGFB2
