# Supplementary material for: Wrangling Phosphoproteomic Data to Elucidate Cancer Signaling Pathways
Source: PLoS One. 2013 Jan 3;8(1):e52884. doi: 10.1371/journal.pone.0052884 (PMC3536783; doi:10.1371/journal.pone.0052884)
Supplement: Information S1 — sed2dGO. Clusters identified by t-SNE on SED embedding and GO term summary for clusters identified by t-SNE on SED embedding. (ZIP) [file pone.0052884.s009.zip › sed2dGO/sed2DGroup_2_GOSummary.txt]

Term	Count	Genes
regulation of response to stress	3	A2M, FLT4, JAK1
peptidyl-tyrosine phosphorylation	2	FLT4, JAK1
peptidyl-tyrosine phosphorylation	2	FLT4, JAK1
regulation of innate immune response	2	A2M, JAK1
