# Supplementary material for: Wrangling Phosphoproteomic Data to Elucidate Cancer Signaling Pathways
Source: PLoS One. 2013 Jan 3;8(1):e52884. doi: 10.1371/journal.pone.0052884 (PMC3536783; doi:10.1371/journal.pone.0052884)
Supplement: Information S1 — sed2dGO. Clusters identified by t-SNE on SED embedding and GO term summary for clusters identified by t-SNE on SED embedding. (ZIP) [file pone.0052884.s009.zip › sed2dGO/sed2DGroup_31_GOSummary.txt]

Term	Count	Genes
cellular localization	9	BET1, DVL2, LMTK2, GOLGA3, HSP90AA1, SNX9, PIP5K1A, CLINT1, GOLGA5
cellular localization	9	BET1, DVL2, LMTK2, GOLGA3, HSP90AA1, SNX9, PIP5K1A, CLINT1, GOLGA5
intracellular signal transduction	8	DVL2, IGBP1, IGF1R, PEBP1, RALGPS2, ARHGAP39, TNK1, DLG5
intracellular transport	8	BET1, LMTK2, GOLGA3, HSP90AA1, SNX9, PIP5K1A, CLINT1, GOLGA5
protein localization	8	BET1, DVL2, LMTK2, HSP90AA1, SNX9, PIP5K1A, SFT2D3, TNS4
regulation of signaling	8	DVL2, LMTK2, IGBP1, IGF1R, PEBP1, ARHGAP39, PIP5K1A, TNK1
vesicle-mediated transport	8	BET1, LMTK2, GOLGA3, SNX9, PIP5K1A, SFT2D3, CLINT1, GOLGA5
phosphorus metabolic process	7	DVL2, LMTK2, IGBP1, IGF1R, PEBP1, PIP5K1A, TNK1
phosphorylation	6	DVL2, LMTK2, IGF1R, PEBP1, PIP5K1A, TNK1
protein transport	6	BET1, LMTK2, HSP90AA1, SNX9, PIP5K1A, SFT2D3
cellular membrane organization	5	BET1, HSP90AA1, SNX9, PIP5K1A, CLINT1
negative regulation of signal transduction	4	IGBP1, IGF1R, PEBP1, TNK1
regulation of intracellular protein kinase cascade	4	DVL2, IGBP1, IGF1R, PEBP1
protein autophosphorylation	3	LMTK2, IGF1R, TNK1
regulation of cellular response to stress	3	DVL2, IGBP1, IGF1R
regulation of stress-activated MAPK cascade	3	DVL2, IGBP1, IGF1R
stress-activated protein kinase signaling cascade	3	DVL2, IGBP1, IGF1R
Golgi organization	2	GOLGB1, GOLGA5
intra-Golgi vesicle-mediated transport	2	GOLGA3, GOLGA5
negative regulation of MAPK cascade	2	IGBP1, PEBP1
negative regulation of phosphate metabolic process	2	IGBP1, PEBP1
