# Supplementary material for: Wrangling Phosphoproteomic Data to Elucidate Cancer Signaling Pathways
Source: PLoS One. 2013 Jan 3;8(1):e52884. doi: 10.1371/journal.pone.0052884 (PMC3536783; doi:10.1371/journal.pone.0052884)
Supplement: Information S1 — sed2dGO. Clusters identified by t-SNE on SED embedding and GO term summary for clusters identified by t-SNE on SED embedding. (ZIP) [file pone.0052884.s009.zip › sed2dGO/sed2DGroup_34_GOSummary.txt]

Term	Count	Genes
response to chemical stimulus	7	ADM, EDNRB, IGF2, PAM, PLEKHA1, TIMP3, SCG2
response to endogenous stimulus	4	ADM, IGF2, PAM, TIMP3
response to steroid hormone stimulus	3	ADM, PAM, TIMP3
androgen metabolic process	2	ADM, PLEKHA1
androgen metabolic process	2	ADM, PLEKHA1
cAMP metabolic process	2	ADM, EDNRB
cell chemotaxis	2	EDNRB, SCG2
cyclic nucleotide biosynthetic process	2	ADM, EDNRB
regeneration	2	ADM, TIMP3
regulation of blood vessel size	2	ADM, EDNRB
regulation of cAMP biosynthetic process	2	ADM, EDNRB
regulation of cyclic nucleotide metabolic process	2	ADM, EDNRB
regulation of nucleotide biosynthetic process	2	ADM, EDNRB
regulation of protein kinase B signaling cascade	2	IGF2, PLEKHA1
response to glucocorticoid stimulus	2	ADM, PAM
