# Supplementary material for: Wrangling Phosphoproteomic Data to Elucidate Cancer Signaling Pathways
Source: PLoS One. 2013 Jan 3;8(1):e52884. doi: 10.1371/journal.pone.0052884 (PMC3536783; doi:10.1371/journal.pone.0052884)
Supplement: Information S1 — sed2dGO. Clusters identified by t-SNE on SED embedding and GO term summary for clusters identified by t-SNE on SED embedding. (ZIP) [file pone.0052884.s009.zip › sed2dGO/sed2DGroup_37_GOSummary.txt]

Term	Count	Genes
cellular response to stimulus	18	FCER1G, FGR, FLNA, TENC1, HBB, HCK, INPP5D, MYH9, DDR2, PDGFRA, PECAM1, MAPK11, MAPK12, SFTPC, TGM2, DDR1, DYRK2, AFAP1L2
cellular component organization or biogenesis	14	FCER1G, FGR, FLNA, HBB, HCK, MYH9, DDR2, PDGFRA, PECAM1, SFTPC, TGM2, TNS1, VIM, DDR1
cell communication	11	FCER1G, TENC1, HCK, INPP5D, MYH9, DDR2, PECAM1, MAPK11, MAPK12, DDR1, DYRK2
response to wounding	11	FCER1G, FGR, FLNA, HBB, HCK, INPP5D, PDGFRA, PECAM1, TGM2, DDR1, AFAP1L2
signaling	11	FCER1G, TENC1, HCK, INPP5D, MYH9, DDR2, PECAM1, MAPK11, MAPK12, DDR1, DYRK2
cellular protein metabolic process	10	FGR, HCK, DDR2, PDGFRA, MAPK11, MAPK12, TGM2, DDR1, DYRK2, AFAP1L2
localization of cell	10	FCER1G, FGR, HCK, INPP5D, MYH9, DDR2, PDGFRA, PECAM1, TNS1, DDR1
locomotion	10	FCER1G, FGR, HCK, INPP5D, MYH9, DDR2, PDGFRA, PECAM1, TNS1, DDR1
macromolecule modification	10	FGR, HCK, DDR2, PDGFRA, MAPK11, MAPK12, TGM2, DDR1, DYRK2, AFAP1L2
phosphorus metabolic process	10	FGR, HCK, INPP5D, DDR2, PDGFRA, MAPK11, MAPK12, DDR1, DYRK2, AFAP1L2
cell surface receptor signaling pathway	9	FLNA, DDR2, PDGFRA, MAPK11, MAPK12, TGM2, DDR1, DYRK2, AFAP1L2
cellular component movement	9	FCER1G, FGR, HCK, INPP5D, DDR2, PDGFRA, PECAM1, TNS1, DDR1
regulation of cell proliferation	8	TENC1, HCK, INPP5D, DDR2, PDGFRA, SLAMF1, TGM2, DDR1
regulation of signal transduction	8	FGR, FLNA, INPP5D, MYH9, PDGFRA, MAPK11, TGM2, AFAP1L2
cell adhesion	7	HCK, MYH9, DDR2, PDGFRA, PECAM1, TGM2, DDR1
cellular component assembly	7	FLNA, HBB, HCK, PDGFRA, SFTPC, TGM2, TNS1
death	7	FCER1G, HBB, HCK, INPP5D, TGM2, VIM, DYRK2
multi-organism process	7	FCER1G, FGR, HCK, SFTPC, SLAMF1, VIM, DDR1
peptidyl-amino acid modification	7	FGR, HCK, DDR2, PDGFRA, MAPK12, TGM2, DDR1
regulation of body fluid levels	7	FCER1G, FGR, FLNA, HBB, INPP5D, PDGFRA, PECAM1
tissue development	7	HCK, MYH9, DDR2, PDGFRA, PECAM1, TGM2, DDR1
defense response	6	FCER1G, FGR, HCK, MAPK11, TGM2, AFAP1L2
membrane organization	6	FCER1G, FGR, FLNA, HCK, PECAM1, TGM2
positive regulation of catalytic activity	6	FGR, DDR2, PDGFRA, MAPK11, TGM2, AFAP1L2
regulation of cell death	6	FCER1G, HBB, HCK, INPP5D, TGM2, DYRK2
regulation of localization	6	FCER1G, FGR, FLNA, HCK, DDR2, PDGFRA
regulation of response to stress	6	FCER1G, FGR, HCK, PDGFRA, MAPK11, TGM2
cell migration	5	FGR, DDR2, PDGFRA, TNS1, DDR1
intracellular protein kinase cascade	5	FLNA, PDGFRA, MAPK11, MAPK12, TGM2
leukocyte activation	5	FCER1G, FGR, INPP5D, MYH9, SLAMF1
membrane invagination	5	FCER1G, FGR, HCK, PECAM1, TGM2
muscle structure development	5	MYH9, PDGFRA, MAPK11, MAPK12, TAGLN
phosphorylation	5	HCK, INPP5D, MAPK12, DDR1, DYRK2
positive regulation of cell communication	5	FGR, FLNA, PDGFRA, TGM2, AFAP1L2
positive regulation of kinase activity	5	FGR, DDR2, PDGFRA, MAPK11, AFAP1L2
positive regulation of response to stimulus	5	FGR, FLNA, PDGFRA, TGM2, AFAP1L2
positive regulation of signaling	5	FGR, FLNA, PDGFRA, TGM2, AFAP1L2
regulation of cell differentiation	5	INPP5D, DDR2, PDGFRA, MAPK11, MAPK12
regulation of immune system process	5	FCER1G, FGR, HCK, INPP5D, MAPK11
regulation of phosphorylation	5	FGR, DDR2, PDGFRA, MAPK11, AFAP1L2
regulation of transferase activity	5	FGR, DDR2, PDGFRA, MAPK11, AFAP1L2
secretion by cell	5	FCER1G, FGR, FLNA, HCK, PECAM1
cytokine production	4	FCER1G, FGR, INPP5D, AFAP1L2
immune response-activating signal transduction	4	FCER1G, HCK, INPP5D, MAPK11
peptidyl-tyrosine phosphorylation	4	FGR, HCK, DDR2, PDGFRA
platelet activation	4	FCER1G, FLNA, PDGFRA, PECAM1
positive regulation of immune response	4	FCER1G, HCK, INPP5D, MAPK11
protein autophosphorylation	4	FGR, HCK, DDR2, PDGFRA
regulation of response to external stimulus	4	FCER1G, HCK, PDGFRA, TGM2
regulation of sequence-specific DNA binding transcription factor activity	4	FLNA, HCK, DDR2, MAPK11
response to bacterium	4	FCER1G, FGR, HCK, SFTPC
response to biotic stimulus	4	FCER1G, FGR, HCK, SFTPC
response to inorganic substance	4	HBB, PDGFRA, PGAM2, SFTPC
transmembrane receptor protein tyrosine kinase signaling pathway	4	PDGFRA, MAPK11, MAPK12, AFAP1L2
actin cytoskeleton reorganization	3	FLNA, MYH9, PDGFRA
actin cytoskeleton reorganization	3	FLNA, MYH9, PDGFRA
blood coagulation	3	FGR, HBB, INPP5D
cellular component disassembly at cellular level	3	DDR2, VIM, DDR1
extracellular matrix organization	3	DDR2, PDGFRA, DDR1
gland development	3	PDGFRA, TGM2, DDR1
immune response-regulating cell surface receptor signaling pathway	3	FCER1G, FGR, INPP5D
integrin-mediated signaling pathway	3	FGR, HCK, MYH9
leukocyte migration	3	FCER1G, INPP5D, MYH9
positive regulation of cell activation	3	FCER1G, FGR, INPP5D
positive regulation of cell motility	3	FGR, DDR2, PDGFRA
protein oligomerization	3	HBB, SFTPC, TGM2
regulated secretory pathway	3	FCER1G, FGR, HCK
regulation of cell shape	3	FGR, HCK, MYH9
regulation of innate immune response	3	FGR, HCK, MAPK11
regulation of interleukin-6 production	3	FCER1G, INPP5D, AFAP1L2
regulation of phagocytosis	3	FCER1G, FGR, HCK
regulation of vesicle-mediated transport	3	FCER1G, FGR, HCK
actin filament-based movement	2	MYH9, VIM
collagen-activated tyrosine kinase receptor signaling pathway	2	DDR2, DDR1
defense response to Gram-positive bacterium	2	FGR, HCK
glomerulus development	2	PDGFRA, PECAM1
mast cell mediated immunity	2	FCER1G, FGR
myeloid cell activation involved in immune response	2	FCER1G, FGR
phagocytosis	2	PECAM1, TGM2
platelet degranulation	2	FLNA, PECAM1
positive regulation of exocytosis	2	FCER1G, FGR
positive regulation of fibroblast proliferation	2	DDR2, PDGFRA
positive regulation of inflammatory response	2	FCER1G, TGM2
positive regulation of lipid metabolic process	2	FGR, PDGFRA
positive regulation of mast cell activation	2	FCER1G, FGR
positive regulation of mast cell degranulation	2	FCER1G, FGR
positive regulation of muscle cell differentiation	2	MAPK11, MAPK12
positive regulation of phosphatidylinositol 3-kinase activity	2	FGR, PDGFRA
positive regulation of phosphatidylinositol 3-kinase cascade	2	FGR, PDGFRA
regulation of leukocyte degranulation	2	FCER1G, FGR
regulation of leukocyte mediated immunity	2	FCER1G, FGR
regulation of lipid kinase activity	2	FGR, PDGFRA
regulation of mast cell activation involved in immune response	2	FCER1G, FGR
response to hyperoxia	2	PDGFRA, SFTPC
