# Supplementary material for: Wrangling Phosphoproteomic Data to Elucidate Cancer Signaling Pathways
Source: PLoS One. 2013 Jan 3;8(1):e52884. doi: 10.1371/journal.pone.0052884 (PMC3536783; doi:10.1371/journal.pone.0052884)
Supplement: Information S1 — sed2dGO. Clusters identified by t-SNE on SED embedding and GO term summary for clusters identified by t-SNE on SED embedding. (ZIP) [file pone.0052884.s009.zip › sed2dGO/sed2DGroup_39_GOSummary.txt]

Term	Count	Genes
carbohydrate metabolic process	4	HAS1, UGGT2, SI, TFAP2B
protein folding	3	PPIB, UGGT2, LMAN2L
regulation of secretion	3	AVPR2, SOX11, TFAP2B
appendage development	2	SOX11, TFAP2B
appendage development	2	SOX11, TFAP2B
camera-type eye morphogenesis	2	SOX11, TFAP2B
fat cell differentiation	2	CTBP2, TFAP2B
limb morphogenesis	2	SOX11, TFAP2B
regulation of BMP signaling pathway	2	SOX11, TFAP2B
sodium ion homeostasis	2	AVPR2, TFAP2B
sympathetic nervous system development	2	SOX11, TFAP2B
