# Supplementary material for: Wrangling Phosphoproteomic Data to Elucidate Cancer Signaling Pathways
Source: PLoS One. 2013 Jan 3;8(1):e52884. doi: 10.1371/journal.pone.0052884 (PMC3536783; doi:10.1371/journal.pone.0052884)
Supplement: Information S1 — sed2dGO. Clusters identified by t-SNE on SED embedding and GO term summary for clusters identified by t-SNE on SED embedding. (ZIP) [file pone.0052884.s009.zip › sed2dGO/sed2DGroup_3_GOSummary.txt]

Term	Count	Genes
cellular component organization	15	TXNL4A, FGFR4, FHL1, AAK1, SHPRH, ANXA3, HK2, IL9, RAB8A, MYO5A, SPTBN1, SPTBN2, FAM83D, KDM2B, MTSS1L
cellular component assembly at cellular level	6	TXNL4A, SHPRH, RAB8A, SPTBN1, SPTBN2, MTSS1L
positive regulation of DNA metabolic process	3	FGFR4, ANXA3, STAT6
actin filament capping	2	SPTBN1, SPTBN2
actin filament capping	2	SPTBN1, SPTBN2
negative regulation of cytoskeleton organization	2	SPTBN1, SPTBN2
negative regulation of G2/M transition of mitotic cell cycle	2	FHL1, NAE1
negative regulation of protein complex disassembly	2	SPTBN1, SPTBN2
negative regulation of protein polymerization	2	SPTBN1, SPTBN2
protein depolymerization	2	SPTBN1, SPTBN2
protein neddylation	2	UBE2F, NAE1
regulation of actin filament depolymerization	2	SPTBN1, SPTBN2
regulation of actin filament polymerization	2	SPTBN1, SPTBN2
