# Supplementary material for: Wrangling Phosphoproteomic Data to Elucidate Cancer Signaling Pathways
Source: PLoS One. 2013 Jan 3;8(1):e52884. doi: 10.1371/journal.pone.0052884 (PMC3536783; doi:10.1371/journal.pone.0052884)
Supplement: Information S1 — sed2dGO. Clusters identified by t-SNE on SED embedding and GO term summary for clusters identified by t-SNE on SED embedding. (ZIP) [file pone.0052884.s009.zip › sed2dGO/sed2DGroup_40_GOSummary.txt]

Term	Count	Genes
cell communication	8	PDLIM5, EPS8, ERBB2, APLP2, APP, INSR, ITGB1, MET
cellular component organization or biogenesis at cellular level	8	OCLN, PDLIM5, ERBB2, APLP2, APP, INSR, ITGB1, MET
response to chemical stimulus	7	OCLN, ERBB2, APP, INSR, ITGB1, MET, RBM3
anatomical structure morphogenesis	6	PDLIM5, ERBB2, APP, INSR, ITGB1, MET
anatomical structure morphogenesis	6	PDLIM5, ERBB2, APP, INSR, ITGB1, MET
enzyme linked receptor protein signaling pathway	6	EPS8, ERBB2, APLP2, APP, INSR, MET
nervous system development	6	PDLIM5, ERBB2, APLP2, APP, ITGB1, MET
regulation of response to stimulus	6	ERBB2, AGFG1, APLP2, APP, INSR, ITGB1
regulation of signaling	6	ERBB2, AGFG1, APLP2, APP, INSR, ITGB1
reproductive process	6	ERBB2, AGFG1, APLP2, APP, INSR, ITGB1
cell development	5	PDLIM5, ERBB2, APP, ITGB1, MET
cell morphogenesis	5	PDLIM5, ERBB2, APP, ITGB1, MET
cell morphogenesis involved in neuron differentiation	5	PDLIM5, ERBB2, APP, ITGB1, MET
cell part morphogenesis	5	PDLIM5, ERBB2, APP, ITGB1, MET
cell projection organization	5	PDLIM5, ERBB2, APP, ITGB1, MET
cell proliferation	5	EPS8, ERBB2, INSR, ITGB1, MET
cellular component assembly	5	OCLN, PDLIM5, APP, INSR, ITGB1
chemical homeostasis	5	ERBB2, APLP2, APP, INSR, ITGB1
neuron projection morphogenesis	5	PDLIM5, ERBB2, APP, ITGB1, MET
positive regulation of cellular metabolic process	5	ERBB2, APP, INSR, ITGB1, RBM3
regulation of multicellular organismal development	5	PDLIM5, ERBB2, APP, INSR, ITGB1
regulation of phosphorus metabolic process	5	ERBB2, APLP2, APP, INSR, ITGB1
regulation of phosphorylation	5	ERBB2, APLP2, APP, INSR, ITGB1
regulation of protein modification process	5	ERBB2, APLP2, APP, INSR, ITGB1
system process	5	PDLIM5, ERBB2, APLP2, APP, KIRREL
axon guidance	4	ERBB2, APP, ITGB1, MET
cellular homeostasis	4	ERBB2, APLP2, APP, ITGB1
cellular ion homeostasis	4	ERBB2, APLP2, APP, ITGB1
epidermal growth factor receptor signaling pathway	4	EPS8, ERBB2, APLP2, APP
multi-organism process	4	APLP2, APP, INSR, ITGB1
positive regulation of protein metabolic process	4	ERBB2, INSR, ITGB1, RBM3
regulation of cell differentiation	4	PDLIM5, ERBB2, APP, ITGB1
regulation of cellular component organization	4	PDLIM5, ERBB2, INSR, ITGB1
regulation of protein kinase activity	4	ERBB2, APLP2, APP, INSR
regulation of transferase activity	4	ERBB2, APLP2, APP, INSR
response to hormone stimulus	4	OCLN, ERBB2, INSR, ITGB1
taxis	4	ERBB2, APP, ITGB1, MET
cation homeostasis	3	APLP2, APP, ITGB1
heart development	3	ERBB2, INSR, ITGB1
muscle cell differentiation	3	ERBB2, APP, ITGB1
positive regulation of MAPK cascade	3	ERBB2, INSR, ITGB1
positive regulation of phosphate metabolic process	3	ERBB2, INSR, ITGB1
positive regulation of protein phosphorylation	3	ERBB2, INSR, ITGB1
posttranscriptional regulation of gene expression	3	ERBB2, APP, RBM3
regulation of cellular catabolic process	3	ERBB2, AGFG1, INSR
regulation of intracellular protein kinase cascade	3	ERBB2, INSR, ITGB1
regulation of neurogenesis	3	PDLIM5, APP, ITGB1
response to abiotic stimulus	3	APP, ITGB1, RBM3
striated muscle cell development	3	ERBB2, APP, ITGB1
striated muscle tissue development	3	ERBB2, APP, ITGB1
synapse organization	3	PDLIM5, ERBB2, APP
cellular copper ion homeostasis	2	APLP2, APP
dendrite development	2	PDLIM5, APP
extracellular matrix organization	2	APLP2, APP
locomotory behavior	2	APLP2, APP
mating behavior	2	APLP2, APP
negative regulation of neuron differentiation	2	APP, ITGB1
neuromuscular process controlling balance	2	APLP2, APP
peptidyl-tyrosine phosphorylation	2	INSR, ITGB1
positive regulation of cell adhesion	2	ERBB2, ITGB1
positive regulation of cell cycle	2	APP, INSR
positive regulation of growth	2	ERBB2, INSR
positive regulation of MAP kinase activity	2	ERBB2, INSR
positive regulation of translation	2	ERBB2, RBM3
protein autophosphorylation	2	ERBB2, INSR
regulation of epidermal growth factor-activated receptor activity	2	APLP2, APP
regulation of neuron projection development	2	PDLIM5, ITGB1
regulation of Ras GTPase activity	2	ERBB2, AGFG1
regulation of synapse structure and activity	2	PDLIM5, APP
response to activity	2	INSR, ITGB1
response to testosterone stimulus	2	OCLN, INSR
response to vitamin	2	INSR, ITGB1
signal transduction by phosphorylation	2	ERBB2, INSR
skeletal muscle fiber development	2	ERBB2, APP
skeletal muscle organ development	2	ERBB2, APP
suckling behavior	2	APLP2, APP
