# Supplementary material for: Wrangling Phosphoproteomic Data to Elucidate Cancer Signaling Pathways
Source: PLoS One. 2013 Jan 3;8(1):e52884. doi: 10.1371/journal.pone.0052884 (PMC3536783; doi:10.1371/journal.pone.0052884)
Supplement: Information S1 — sed2dGO. Clusters identified by t-SNE on SED embedding and GO term summary for clusters identified by t-SNE on SED embedding. (ZIP) [file pone.0052884.s009.zip › sed2dGO/sed2DGroup_41_GOSummary.txt]

Term	Count	Genes
cellular component organization	17	ARPC3, IQGAP3, DDX1, DNMT1, FGA, FLNC, SACS, KAT2A, PLEK2, PRMT1, HSPA8, NOS3, DCXR, PACS1, HSP90B1, SKAP2, COPB2
cell death	10	SACS, HSPB8, KAT2A, HSPA9, HSPE1, KCNMA1, NOS3, PRKCG, FAM129B, HSP90B1
cell death	10	SACS, HSPB8, KAT2A, HSPA9, HSPE1, KCNMA1, NOS3, PRKCG, FAM129B, HSP90B1
coagulation	5	DGKA, FGA, KCNMA1, NOS3, PRKCG
hemostasis	5	DGKA, FGA, KCNMA1, NOS3, PRKCG
protein folding	5	SACS, HSPA8, HSPA9, HSPE1, HSP90B1
platelet activation	4	DGKA, FGA, NOS3, PRKCG
response to unfolded protein	3	HSPA8, HSPE1, HSP90B1
histone methylation	2	DNMT1, PRMT1
intra-Golgi vesicle-mediated transport	2	PACS1, COPB2
regulation of translational initiation	2	DDX1, EIF4H
