# Supplementary material for: Wrangling Phosphoproteomic Data to Elucidate Cancer Signaling Pathways
Source: PLoS One. 2013 Jan 3;8(1):e52884. doi: 10.1371/journal.pone.0052884 (PMC3536783; doi:10.1371/journal.pone.0052884)
Supplement: Information S1 — sed2dGO. Clusters identified by t-SNE on SED embedding and GO term summary for clusters identified by t-SNE on SED embedding. (ZIP) [file pone.0052884.s009.zip › sed2dGO/sed2DGroup_42_GOSummary.txt]

Term	Count	Genes
cellular component organization or biogenesis	19	VTI1B, SNX18, MPP7, CSNK1A1, EPHA7, SNRNP200, SLITRK5, KLC1, ARHGDIB, PLA2G4A, PVRL1, RPS3, BRDT, TRIP6, VAV2, SLITRK6, NUMB, LPXN, FIG4
cellular component organization at cellular level	16	MPP7, CSNK1A1, EPHA7, SNRNP200, SLITRK5, KLC1, ARHGDIB, PLA2G4A, PVRL1, RPS3, BRDT, TRIP6, VAV2, SLITRK6, NUMB, FIG4
macromolecule localization	11	VTI1B, SNX18, MPP7, SIN3A, PLA2G4A, RPS3, NCF1, STXBP3, TRIP6, RAE1, STX16
neuron differentiation	7	EPHA7, SLITRK5, PVRL1, VAV2, SLITRK6, NUMB, FIG4
neuron projection development	7	EPHA7, SLITRK5, PVRL1, VAV2, SLITRK6, NUMB, FIG4
vesicle-mediated transport	7	VTI1B, SNX18, LLGL2, PLA2G4A, STXBP3, STX16, CPNE3
axonogenesis	6	EPHA7, SLITRK5, PVRL1, VAV2, SLITRK6, NUMB
axonogenesis	6	EPHA7, SLITRK5, PVRL1, VAV2, SLITRK6, NUMB
blood coagulation	6	SIN3A, KLC1, PLA2G4A, KLC2, STXBP3, VAV2
cell morphogenesis involved in differentiation	6	EPHA7, SLITRK5, PVRL1, VAV2, SLITRK6, NUMB
cell projection morphogenesis	6	EPHA7, SLITRK5, PVRL1, VAV2, SLITRK6, NUMB
regulation of body fluid levels	6	SIN3A, KLC1, PLA2G4A, KLC2, STXBP3, VAV2
cell junction assembly	3	MPP7, PVRL1, TRIP6
membrane docking	2	VTI1B, STXBP3
neutrophil mediated immunity	2	NCF1, STXBP3
vesicle docking involved in exocytosis	2	VTI1B, STXBP3
