# Supplementary material for: Wrangling Phosphoproteomic Data to Elucidate Cancer Signaling Pathways
Source: PLoS One. 2013 Jan 3;8(1):e52884. doi: 10.1371/journal.pone.0052884 (PMC3536783; doi:10.1371/journal.pone.0052884)
Supplement: Information S1 — sed2dGO. Clusters identified by t-SNE on SED embedding and GO term summary for clusters identified by t-SNE on SED embedding. (ZIP) [file pone.0052884.s009.zip › sed2dGO/sed2DGroup_45_GOSummary.txt]

Term	Count	Genes
developmental process	16	CSF1R, DNMT3B, FES, FKBP4, TRIB2, SETD2, KRT5, KRT6A, KRT13, KRT14, KRT15, KRT16, PKP1, MED1, CD3D, MAGI2
system development	13	CSF1R, DNMT3B, FES, FKBP4, SETD2, KRT5, KRT13, KRT14, KRT15, KRT16, MED1, CD3D, MAGI2
cell differentiation	11	CSF1R, DNMT3B, FES, FKBP4, TRIB2, SETD2, KRT6A, KRT14, MED1, CD3D, MAGI2
immune response	7	CLNK, CSF1R, AIF1, FES, MX1, MED1, CD3D
epidermis development	6	KRT5, KRT13, KRT14, KRT15, KRT16, MED1
morphogenesis of an epithelium	4	CSF1R, SETD2, MED1, MAGI2
regulation of cell motility	4	CSF1R, AIF1, FES, MAGI2
regulation of nervous system development	4	DNMT3B, FES, FKBP4, MED1
regulation of neuron differentiation	4	DNMT3B, FES, FKBP4, MED1
cell junction assembly	3	DSG1, KRT5, KRT14
cellular response to extracellular stimulus	3	AIF1, KRT13, MED1
androgen receptor signaling pathway	2	FKBP4, MED1
androgen receptor signaling pathway	2	FKBP4, MED1
cellular response to vitamin	2	KRT13, MED1
embryonic placenta development	2	SETD2, MED1
hemidesmosome assembly	2	KRT5, KRT14
histone lysine methylation	2	DNMT3B, SETD2
intermediate filament cytoskeleton organization	2	KRT14, KRT16
mammary gland duct morphogenesis	2	CSF1R, MED1
monocyte differentiation	2	CSF1R, MED1
protein complex localization	2	DNMT3B, FKBP4
regulation of actin cytoskeleton reorganization	2	CSF1R, FES
regulation of microtubule polymerization or depolymerization	2	FES, FKBP4
