# Supplementary material for: Wrangling Phosphoproteomic Data to Elucidate Cancer Signaling Pathways
Source: PLoS One. 2013 Jan 3;8(1):e52884. doi: 10.1371/journal.pone.0052884 (PMC3536783; doi:10.1371/journal.pone.0052884)
Supplement: Information S1 — sed2dGO. Clusters identified by t-SNE on SED embedding and GO term summary for clusters identified by t-SNE on SED embedding. (ZIP) [file pone.0052884.s009.zip › sed2dGO/sed2DGroup_48_GOSummary.txt]

Term	Count	Genes
regulation of response to stimulus	11	CTNNA2, PRKD2, RGS22, KRT1, CDK12, PTCH1, WAS, CACNA1E, FZD1, CASP8, NRXN1
cellular localization	10	UNC13C, NPM1, NOP58, PTCH1, SRP14, WAS, CACNA1E, FZD1, NRXN1, ZFYVE16
regulation of molecular function	10	CTSB, PRKD2, RGS22, NPM1, CDK12, PTCH1, CACNA1E, FZD1, CASP8, NRXN1
cellular protein localization	7	NPM1, NOP58, PTCH1, SRP14, FZD1, NRXN1, ZFYVE16
intracellular transport	7	NPM1, NOP58, PTCH1, SRP14, WAS, FZD1, ZFYVE16
circulatory system development	6	PRKD2, KRT1, PTCH1, FZD1, CASP8, NRXN1
epidermis development	5	KRT1, KRT10, KRT17, PTCH1, WAS
epithelium development	5	PRKD2, KRT10, PTCH1, FZD1, CASP8
protein targeting	5	NOP58, PTCH1, SRP14, FZD1, ZFYVE16
vasculature development	5	PRKD2, KRT1, FZD1, CASP8, NRXN1
activation of immune response	4	PRKD2, KRT1, WAS, CASP8
activation of immune response	4	PRKD2, KRT1, WAS, CASP8
angiogenesis	4	PRKD2, KRT1, CASP8, NRXN1
epithelial tube formation	3	PTCH1, FZD1, CASP8
morphogenesis of embryonic epithelium	3	PTCH1, FZD1, CASP8
neural tube formation	3	PTCH1, FZD1, CASP8
positive regulation of sequence-specific DNA binding transcription factor activity	3	PRKD2, NPM1, FZD1
establishment of protein localization in plasma membrane	2	PTCH1, NRXN1
keratinocyte proliferation	2	FERMT1, PTCH1
membrane depolarization	2	CACNA1E, NRXN1
neural tube closure	2	PTCH1, FZD1
plasma membrane organization	2	PTCH1, NRXN1
prepulse inhibition	2	CTNNA2, NRXN1
regulation of synapse organization	2	CTNNA2, NRXN1
