# Supplementary material for: Wrangling Phosphoproteomic Data to Elucidate Cancer Signaling Pathways
Source: PLoS One. 2013 Jan 3;8(1):e52884. doi: 10.1371/journal.pone.0052884 (PMC3536783; doi:10.1371/journal.pone.0052884)
Supplement: Information S1 — sed2dGO. Clusters identified by t-SNE on SED embedding and GO term summary for clusters identified by t-SNE on SED embedding. (ZIP) [file pone.0052884.s009.zip › sed2dGO/sed2DGroup_4_GOSummary.txt]

Term	Count	Genes
alcohol metabolic process	6	ALDH2, GPD2, LEP, PFKFB4, PLA2G1B, TG
monocarboxylic acid metabolic process	4	AASDH, LEP, PLA2G1B, PDP1
nuclear transport	4	FBXW11, UPF2, LEP, CAMK1
regulation of establishment of protein localization	4	FBXW11, LEP, PLA2G1B, CAMK1
response to peptide hormone stimulus	4	LEP, PLA2G1B, PTPRN, TRPV1
digestion	3	LEP, PLA2G1B, TRPV1
elevation of cytosolic calcium ion concentration	3	PLA2G1B, SLC8A1, TRPV1
positive regulation of protein transport	3	LEP, PLA2G1B, CAMK1
regulation of intracellular protein transport	3	FBXW11, LEP, CAMK1
regulation of ion transport	3	LEP, PLA2G1B, SLC8A1
acid secretion	2	PLA2G1B, TRPV1
acid secretion	2	PLA2G1B, TRPV1
alditol metabolic process	2	GPD2, LEP
anatomical structure maturation	2	LEP, TRPV1
calcium ion transmembrane transport	2	SLC8A1, TRPV1
gluconeogenesis	2	GPD2, LEP
multicellular organismal metabolic process	2	PLA2G1B, TRPV1
positive regulation of muscle cell differentiation	2	NEO1, CAMK1
positive regulation of nucleocytoplasmic transport	2	LEP, CAMK1
regulation of digestive system process	2	LEP, TRPV1
response to cAMP	2	PTPRN, SLC8A1
response to dietary excess	2	LEP, TRPV1
response to pH	2	TG, TRPV1
