# Supplementary material for: Wrangling Phosphoproteomic Data to Elucidate Cancer Signaling Pathways
Source: PLoS One. 2013 Jan 3;8(1):e52884. doi: 10.1371/journal.pone.0052884 (PMC3536783; doi:10.1371/journal.pone.0052884)
Supplement: Information S1 — sed2dGO. Clusters identified by t-SNE on SED embedding and GO term summary for clusters identified by t-SNE on SED embedding. (ZIP) [file pone.0052884.s009.zip › sed2dGO/sed2DGroup_53_GOSummary.txt]

Term	Count	Genes
cellular component organization or biogenesis	12	FAT1, TSPYL4, PVRL3, LRP6, PALMD, PVRL2, TRPV4, NCK2, GPR65, TNKS1BP1, SPAG9, FARP2
anatomical structure morphogenesis	8	CTNND2, FAT1, PVRL3, LRP6, PALMD, PVRL2, NCK2, FARP2
cellular component assembly	7	TSPYL4, PVRL3, PVRL2, TRPV4, NCK2, GPR65, SPAG9
locomotion	6	FAT1, LRP6, PVRL2, NCK2, SPAG9, FARP2
actin filament organization	4	FAT1, TRPV4, NCK2, GPR65
actin filament-based process	4	FAT1, TRPV4, NCK2, GPR65
cell junction assembly	3	PVRL3, PVRL2, TRPV4
cellular response to abiotic stimulus	3	MME, TRPV4, CASP8AP2
homophilic cell adhesion	3	FAT1, PVRL3, PVRL2
positive regulation of cytoskeleton organization	3	TRPV4, NCK2, GPR65
actin cytoskeleton reorganization	2	TRPV4, GPR65
actin cytoskeleton reorganization	2	TRPV4, GPR65
adherens junction organization	2	PVRL3, PVRL2
camera-type eye morphogenesis	2	PVRL3, LRP6
fertilization	2	PVRL3, PVRL2
retina development in camera-type eye	2	PVRL3, LRP6
