# Supplementary material for: Wrangling Phosphoproteomic Data to Elucidate Cancer Signaling Pathways
Source: PLoS One. 2013 Jan 3;8(1):e52884. doi: 10.1371/journal.pone.0052884 (PMC3536783; doi:10.1371/journal.pone.0052884)
Supplement: Information S1 — sed2dGO. Clusters identified by t-SNE on SED embedding and GO term summary for clusters identified by t-SNE on SED embedding. (ZIP) [file pone.0052884.s009.zip › sed2dGO/sed2DGroup_58_GOSummary.txt]

Term	Count	Genes
cellular component organization	14	CLTC, CTNNA1, DSP, ENO1, EPHA1, EPHA3, EPHB3, GJA1, GRB7, HSP90AB1, ITGB4, RPSA, RPS27, VASP
cell communication	13	CLTC, CTNNA1, EPHA1, EPHA3, EPHB3, GJA1, ANK3, GRB7, HSP90AB1, ITGB4, GPRC5C, VASP, IQGAP1
cellular component organization or biogenesis at cellular level	13	CLTC, CTNNA1, DSP, EPHA1, EPHA3, EPHB3, GJA1, GRB7, HSP90AB1, ITGB4, RPSA, RPS27, VASP
cellular response to stimulus	13	CLTC, CTNNA1, EPHA1, EPHA3, EPHB3, GJA1, ANK3, GRB7, HSP90AB1, ITGB4, GPRC5C, VASP, IQGAP1
localization	11	CLTC, EPHA1, EPHA3, EPHB3, GJA1, ANK3, GRB7, ITGB4, RPSA, RPS27, IQGAP1
cell surface receptor signaling pathway	10	CLTC, CTNNA1, EPHA1, EPHA3, EPHB3, GRB7, HSP90AB1, ITGB4, GPRC5C, VASP
system development	10	CLTC, CTNNA1, DSP, EPHA1, EPHA3, EPHB3, GJA1, HSP90AB1, VASP, IQGAP1
cell development	9	CLTC, CTNNA1, EPHA1, EPHA3, EPHB3, GJA1, HSP90AB1, VASP, IQGAP1
regulation of response to stimulus	9	CLTC, CTNNA1, EPHA1, EPHA3, EPHB3, GJA1, HSP90AB1, VASP, IQGAP1
anatomical structure morphogenesis	8	CLTC, CTNNA1, EPHA1, EPHA3, EPHB3, GJA1, HSP90AB1, VASP
cell morphogenesis	8	CLTC, CTNNA1, EPHA1, EPHA3, EPHB3, GJA1, HSP90AB1, VASP
regulation of signaling	8	CLTC, CTNNA1, EPHA1, EPHA3, EPHB3, GJA1, HSP90AB1, IQGAP1
cell part morphogenesis	7	CLTC, CTNNA1, EPHA3, EPHB3, GJA1, HSP90AB1, VASP
cell projection organization	7	CLTC, CTNNA1, EPHA3, EPHB3, GJA1, HSP90AB1, VASP
neuron differentiation	7	CLTC, CTNNA1, EPHA3, EPHB3, GJA1, HSP90AB1, VASP
neuron projection morphogenesis	7	CLTC, CTNNA1, EPHA3, EPHB3, GJA1, HSP90AB1, VASP
regulation of catabolic process	7	EPHA1, EPHA3, EPHB3, GJA1, HSP90AB1, PGAM1, IQGAP1
cell morphogenesis involved in neuron differentiation	6	CLTC, CTNNA1, EPHA3, EPHB3, HSP90AB1, VASP
cellular component biogenesis	6	CTNNA1, GJA1, GRB7, ITGB4, RPSA, VASP
cell motility	5	EPHA1, EPHA3, EPHB3, GRB7, ITGB4
macromolecule catabolic process	5	GJA1, HSP90AB1, RPSA, PYGB, RPS27
nucleobase-containing small molecule metabolic process	5	EPHA1, EPHA3, EPHB3, PGAM1, IQGAP1
nucleotide metabolic process	5	EPHA1, EPHA3, EPHB3, PGAM1, IQGAP1
response to wounding	5	CTNNA1, DSP, EPHA3, GRB7, ITGB4
axon guidance	4	CLTC, EPHB3, HSP90AB1, VASP
cell adhesion	4	CTNNA1, DSP, ITGB4, RPSA
cellular component assembly at cellular level	4	EPHA1, EPHB3, GRB7, RPSA
cellular macromolecular complex subunit organization	4	GRB7, RPSA, RPS27, VASP
GTP metabolic process	4	EPHA1, EPHA3, EPHB3, IQGAP1
heterocycle catabolic process	4	EPHA1, EPHA3, EPHB3, IQGAP1
neurogenesis	4	CLTC, GJA1, HSP90AB1, VASP
nucleobase-containing compound catabolic process	4	EPHA1, EPHA3, EPHB3, IQGAP1
nucleoside triphosphate catabolic process	4	EPHA1, EPHA3, EPHB3, IQGAP1
purine nucleoside triphosphate metabolic process	4	EPHA1, EPHA3, EPHB3, IQGAP1
purine nucleotide catabolic process	4	EPHA1, EPHA3, EPHB3, IQGAP1
purine ribonucleoside triphosphate catabolic process	4	EPHA1, EPHA3, EPHB3, IQGAP1
purine ribonucleotide metabolic process	4	EPHA1, EPHA3, EPHB3, IQGAP1
regulation of GTP catabolic process	4	EPHA1, EPHA3, EPHB3, IQGAP1
regulation of nucleotide catabolic process	4	EPHA1, EPHA3, EPHB3, IQGAP1
regulation of small GTPase mediated signal transduction	4	EPHA1, EPHA3, EPHB3, IQGAP1
ribonucleoside triphosphate metabolic process	4	EPHA1, EPHA3, EPHB3, IQGAP1
ribonucleotide catabolic process	4	EPHA1, EPHA3, EPHB3, IQGAP1
taxis	4	CLTC, EPHB3, HSP90AB1, VASP
cell junction assembly	3	CTNNA1, GJA1, VASP
cellular carbohydrate catabolic process	3	ENO1, PGAM1, PYGB
cellular component disassembly at cellular level	3	DSP, RPSA, RPS27
regulation of cell adhesion	3	EPHA1, EPHA3, EPHB3
regulation of cellular component biogenesis	3	EPHA1, EPHA3, EPHB3
regulation of neurogenesis	3	CTNNA1, EPHA3, EPHB3
regulation of Ras GTPase activity	3	EPHA1, EPHA3, EPHB3
regulation of Rho protein signal transduction	3	EPHA1, EPHA3, EPHB3
adherens junction organization	2	CTNNA1, DSP
adherens junction organization	2	CTNNA1, DSP
alcohol catabolic process	2	ENO1, PGAM1
cell-substrate junction assembly	2	EPHA3, ITGB4
ephrin receptor signaling pathway	2	EPHA3, EPHB3
establishment of protein localization in endoplasmic reticulum	2	RPSA, RPS27
gap junction assembly	2	CTNNA1, GJA1
gluconeogenesis	2	ENO1, PGAM1
glycolysis	2	ENO1, PGAM1
hexose catabolic process	2	ENO1, PGAM1
monosaccharide biosynthetic process	2	ENO1, PGAM1
neuron recognition	2	EPHA3, EPHB3
regulation of cell-matrix adhesion	2	EPHA1, EPHA3
regulation of Rac GTPase activity	2	EPHA1, EPHB3
ribonucleoprotein complex subunit organization	2	GRB7, RPSA
SRP-dependent cotranslational protein targeting to membrane	2	RPSA, RPS27
substrate adhesion-dependent cell spreading	2	EPHA1, EPHB3
translational elongation	2	RPSA, RPS27
translational termination	2	RPSA, RPS27
