# Supplementary material for: Wrangling Phosphoproteomic Data to Elucidate Cancer Signaling Pathways
Source: PLoS One. 2013 Jan 3;8(1):e52884. doi: 10.1371/journal.pone.0052884 (PMC3536783; doi:10.1371/journal.pone.0052884)
Supplement: Information S1 — sed2dGO. Clusters identified by t-SNE on SED embedding and GO term summary for clusters identified by t-SNE on SED embedding. (ZIP) [file pone.0052884.s009.zip › sed2dGO/sed2DGroup_5_GOSummary.txt]

Term	Count	Genes
small molecule biosynthetic process	6	DHFRL1, ALDOA, HMGCL, ASNS, PRKACG, PRODH2
cellular amino acid biosynthetic process	3	DHFRL1, ASNS, PRODH2
cellular amino acid biosynthetic process	3	DHFRL1, ASNS, PRODH2
glutamate metabolic process	2	PRODH2, CD34
intermediate filament organization	2	GFAP, MTM1
intermediate filament-based process	2	GFAP, MTM1
membrane docking	2	VPS45, VCAM1
metanephric nephron development	2	SALL1, CD34
mitotic cell cycle spindle checkpoint	2	ANAPC10, CCNB1
neuromuscular junction development	2	COL4A1, CACNA1S
positive regulation of mitotic cell cycle	2	ASNS, CCNB1
response to fatty acid	2	HMGCL, CCNB1
