# Supplementary material for: Wrangling Phosphoproteomic Data to Elucidate Cancer Signaling Pathways
Source: PLoS One. 2013 Jan 3;8(1):e52884. doi: 10.1371/journal.pone.0052884 (PMC3536783; doi:10.1371/journal.pone.0052884)
Supplement: Information S1 — sed2dGO. Clusters identified by t-SNE on SED embedding and GO term summary for clusters identified by t-SNE on SED embedding. (ZIP) [file pone.0052884.s009.zip › sed2dGO/sed2DGroup_60_GOSummary.txt]

Term	Count	Genes
regulation of intracellular protein kinase cascade	4	HPSE, IFNG, TRAF7, C9orf89
dephosphorylation	3	IFNG, INPP5B, PTPN1
dephosphorylation	3	IFNG, INPP5B, PTPN1
positive regulation of blood coagulation	2	HPSE, CPB2
regulation of adaptive immune response based on somatic recombination of immune receptors built from immunoglobulin superfamily domains	2	IFNG, TRPM4
regulation of coagulation	2	HPSE, CPB2
regulation of hemostasis	2	HPSE, CPB2
regulation of interferon-gamma-mediated signaling pathway	2	IFNG, PTPN1
regulation of lymphocyte mediated immunity	2	IFNG, TRPM4
regulation of production of molecular mediator of immune response	2	IFNG, TRPM4
regulation of response to cytokine stimulus	2	IFNG, PTPN1
regulation of wound healing	2	HPSE, CPB2
