# Supplementary material for: Wrangling Phosphoproteomic Data to Elucidate Cancer Signaling Pathways
Source: PLoS One. 2013 Jan 3;8(1):e52884. doi: 10.1371/journal.pone.0052884 (PMC3536783; doi:10.1371/journal.pone.0052884)
Supplement: Information S1 — sed2dGO. Clusters identified by t-SNE on SED embedding and GO term summary for clusters identified by t-SNE on SED embedding. (ZIP) [file pone.0052884.s009.zip › sed2dGO/sed2DGroup_63_GOSummary.txt]

Term	Count	Genes
cellular component organization or biogenesis at cellular level	10	CAP1, SLITRK3, AQP1, MYH11, PLCG1, ZNHIT6, TNR, CACNA1A, CEP290, CAPZA3
cell development	8	CAP1, SLITRK3, MYH11, PLCG1, TNR, CACNA1A, CEP290, CAPZA3
cell morphogenesis	7	CAP1, SLITRK3, MYH11, PLCG1, TNR, CACNA1A, CEP290
cell part morphogenesis	7	CAP1, SLITRK3, MYH11, PLCG1, TNR, CACNA1A, CEP290
cell projection organization	7	CAP1, SLITRK3, MYH11, PLCG1, TNR, CACNA1A, CEP290
neurogenesis	7	CAP1, SLITRK3, MYH11, PLCG1, TNR, CACNA1A, CEP290
neuron differentiation	7	CAP1, SLITRK3, MYH11, PLCG1, TNR, CACNA1A, CEP290
anatomical structure formation involved in morphogenesis	6	AQP1, MYH11, PLCG1, CACNA1A, CEP290, HS2ST1
cell morphogenesis involved in neuron differentiation	6	CAP1, SLITRK3, MYH11, PLCG1, TNR, CACNA1A
neuron projection morphogenesis	6	CAP1, SLITRK3, MYH11, PLCG1, TNR, CACNA1A
actin filament-based process	4	CAP1, AQP1, MYH11, CAPZA3
actin filament-based process	4	CAP1, AQP1, MYH11, CAPZA3
axon guidance	4	CAP1, MYH11, PLCG1, TNR
interspecies interaction between organisms	4	DDB1, AQP1, PLCG1, PSMB8
regulation of anatomical structure morphogenesis	4	AQP1, PLCG1, TNR, CACNA1A
taxis	4	CAP1, MYH11, PLCG1, TNR
ameboidal cell migration	2	CAP1, PLCG1
establishment or maintenance of cell polarity	2	CAP1, AQP1
gamma-aminobutyric acid signaling pathway	2	GABRA3, CACNA1A
hindbrain development	2	CACNA1A, CEP290
neuromuscular process controlling balance	2	TNR, CACNA1A
positive regulation of angiogenesis	2	AQP1, PLCG1
regulation of axonogenesis	2	TNR, CACNA1A
synapse organization	2	TNR, CACNA1A
synaptic transmission, glutamatergic	2	TNR, CACNA1A
