# Supplementary material for: Wrangling Phosphoproteomic Data to Elucidate Cancer Signaling Pathways
Source: PLoS One. 2013 Jan 3;8(1):e52884. doi: 10.1371/journal.pone.0052884 (PMC3536783; doi:10.1371/journal.pone.0052884)
Supplement: Information S1 — sed2dGO. Clusters identified by t-SNE on SED embedding and GO term summary for clusters identified by t-SNE on SED embedding. (ZIP) [file pone.0052884.s009.zip › sed2dGO/sed2DGroup_69_GOSummary.txt]

Term	Count	Genes
protein catabolic process	4	GRIN2C, FOXRED2, USP32, CBLB
alpha-beta T cell activation	2	ANXA1, CBLB
alpha-beta T cell activation	2	ANXA1, CBLB
