# Supplementary material for: Wrangling Phosphoproteomic Data to Elucidate Cancer Signaling Pathways
Source: PLoS One. 2013 Jan 3;8(1):e52884. doi: 10.1371/journal.pone.0052884 (PMC3536783; doi:10.1371/journal.pone.0052884)
Supplement: Information S1 — sed2dGO. Clusters identified by t-SNE on SED embedding and GO term summary for clusters identified by t-SNE on SED embedding. (ZIP) [file pone.0052884.s009.zip › sed2dGO/sed2DGroup_6_GOSummary.txt]

Term	Count	Genes
actin cytoskeleton organization	5	NEBL, SORBS1, NEB, CALD1, FAM40A
actin cytoskeleton organization	5	NEBL, SORBS1, NEB, CALD1, FAM40A
muscle system process	5	SORBS1, NEB, SCN7A, TPM2, CALD1
actin filament-based movement	2	NEB, TPM2
actin-mediated cell contraction	2	NEB, TPM2
glucan biosynthetic process	2	SORBS1, ENPP1
muscle filament sliding	2	NEB, TPM2
regulation of generation of precursor metabolites and energy	2	SORBS1, ENPP1
regulation of glucose import	2	SORBS1, ENPP1
regulation of glycogen biosynthetic process	2	SORBS1, ENPP1
regulation of polysaccharide biosynthetic process	2	SORBS1, ENPP1
