# Supplementary material for: Wrangling Phosphoproteomic Data to Elucidate Cancer Signaling Pathways
Source: PLoS One. 2013 Jan 3;8(1):e52884. doi: 10.1371/journal.pone.0052884 (PMC3536783; doi:10.1371/journal.pone.0052884)
Supplement: Information S1 — sed2dGO. Clusters identified by t-SNE on SED embedding and GO term summary for clusters identified by t-SNE on SED embedding. (ZIP) [file pone.0052884.s009.zip › sed2dGO/sed2DGroup_71_GOSummary.txt]

Term	Count	Genes
primary metabolic process	14	HIPK3, MAPK14, DYRK1A, HIPK1, GSK3A, LCK, PIK3R1, MAPK1, MAPK3, PTK2, STAT3, STAT5A, PRPF4B, CDK1
cellular macromolecule metabolic process	13	HIPK3, MAPK14, DYRK1A, HIPK1, GSK3A, LCK, MAPK1, MAPK3, PTK2, STAT3, STAT5A, PRPF4B, CDK1
cellular nitrogen compound metabolic process	11	HIPK3, MAPK14, HIPK1, GSK3A, MAPK1, MAPK3, PTK2, STAT3, STAT5A, PRPF4B, CDK1
macromolecule modification	11	HIPK3, MAPK14, DYRK1A, GSK3A, LCK, MAPK1, MAPK3, PTK2, STAT5A, PRPF4B, CDK1
regulation of biological quality	11	MAPK14, GSK3A, ANXA2, LCK, PIK3R1, MAPK1, MAPK3, PTK2, STAT3, STAT5A, VCL
regulation of macromolecule metabolic process	11	HIPK3, MAPK14, HIPK1, GSK3A, LCK, MAPK1, MAPK3, PTK2, STAT3, STAT5A, CDK1
negative regulation of biological process	10	HIPK3, GSK3A, ANXA2, LCK, MAPK1, PTK2, STAT3, STAT5A, VCL, CDK1
nucleic acid metabolic process	10	HIPK3, MAPK14, HIPK1, GSK3A, MAPK1, MAPK3, STAT3, STAT5A, PRPF4B, CDK1
regulation of nucleobase-containing compound metabolic process	10	HIPK3, MAPK14, HIPK1, GSK3A, MAPK1, MAPK3, PTK2, STAT3, STAT5A, CDK1
regulation of signaling	10	HIPK3, MAPK14, HIPK1, GSK3A, LCK, MAPK1, MAPK3, PTK2, STAT3, CDK1
enzyme linked receptor protein signaling pathway	9	MAPK14, GSK3A, PIK3R1, MAPK1, MAPK3, PTK2, STAT3, STAT5A, CDK1
regulation of cellular macromolecule biosynthetic process	9	HIPK3, MAPK14, HIPK1, GSK3A, MAPK1, MAPK3, STAT3, STAT5A, CDK1
regulation of phosphate metabolic process	9	HIPK3, MAPK14, GSK3A, LCK, PIK3R1, MAPK1, MAPK3, PTK2, CDK1
regulation of RNA biosynthetic process	9	HIPK3, MAPK14, HIPK1, GSK3A, MAPK1, MAPK3, STAT3, STAT5A, CDK1
cellular response to endogenous stimulus	8	GSK3A, PIK3R1, MAPK1, MAPK3, PTK2, STAT3, STAT5A, CDK1
cellular response to peptide hormone stimulus	8	GSK3A, PIK3R1, MAPK1, MAPK3, PTK2, STAT3, STAT5A, CDK1
coagulation	8	MAPK14, ANXA2, LCK, PIK3R1, MAPK1, MAPK3, PTK2, VCL
hemostasis	8	MAPK14, ANXA2, LCK, PIK3R1, MAPK1, MAPK3, PTK2, VCL
regulation of cellular protein metabolic process	8	HIPK3, MAPK14, GSK3A, LCK, MAPK1, MAPK3, PTK2, CDK1
response to hormone stimulus	8	GSK3A, PIK3R1, MAPK1, MAPK3, PTK2, STAT3, STAT5A, CDK1
signal transduction	8	HIPK3, MAPK14, HIPK1, PIK3R1, MAPK1, MAPK3, STAT5A, CDK1
transcription, DNA-dependent	8	MAPK14, HIPK1, GSK3A, MAPK1, MAPK3, STAT3, STAT5A, CDK1
wound healing	8	MAPK14, ANXA2, LCK, PIK3R1, MAPK1, MAPK3, PTK2, VCL
localization of cell	7	GSK3A, LCK, PIK3R1, MAPK1, PTK2, VCL, CDK1
macromolecule localization	7	PIK3R1, MAPK1, MAPK3, STAT3, STAT5A, VCL, CDK1
nerve growth factor receptor signaling pathway	7	MAPK14, GSK3A, PIK3R1, MAPK1, MAPK3, STAT3, CDK1
organ morphogenesis	7	GSK3A, MAPK1, MAPK3, PTK2, STAT3, STAT5A, CDK1
phosphorus metabolic process	7	HIPK3, MAPK14, DYRK1A, PIK3R1, STAT5A, PRPF4B, CDK1
phosphorylation	7	HIPK3, MAPK14, DYRK1A, PIK3R1, STAT5A, PRPF4B, CDK1
platelet activation	7	MAPK14, LCK, PIK3R1, MAPK1, MAPK3, PTK2, VCL
positive regulation of catalytic activity	7	MAPK14, GSK3A, LCK, MAPK1, MAPK3, PTK2, CDK1
positive regulation of immune response	7	MAPK14, LCK, PIK3R1, MAPK1, MAPK3, STAT5A, CDK1
positive regulation of protein metabolic process	7	GSK3A, LCK, MAPK1, MAPK3, PTK2, STAT5A, CDK1
regulation of molecular function	7	HIPK3, GSK3A, ANXA2, LCK, PIK3R1, PTK2, CDK1
regulation of protein kinase activity	7	HIPK3, MAPK14, GSK3A, MAPK1, MAPK3, PTK2, CDK1
response to chemical stimulus	7	MAPK14, HIPK1, GSK3A, ANXA2, PIK3R1, PTK2, STAT5A
cardiovascular system development	6	HIPK1, GSK3A, ANXA2, MAPK1, PTK2, CDK1
cellular component movement	6	MAPK14, GSK3A, LCK, PIK3R1, STAT3, CDK1
cellular protein localization	6	PIK3R1, MAPK1, MAPK3, STAT3, VCL, CDK1
cellular response to growth factor stimulus	6	MAPK14, GSK3A, PIK3R1, MAPK1, MAPK3, CDK1
establishment of localization	6	GSK3A, ANXA2, LCK, PTK2, STAT5A, VCL
multicellular organismal development	6	MAPK14, DYRK1A, ANXA2, MAPK1, MAPK3, STAT3
peptidyl-amino acid modification	6	MAPK14, DYRK1A, LCK, MAPK3, PTK2, STAT5A
positive regulation of biosynthetic process	6	GSK3A, MAPK1, MAPK3, STAT3, STAT5A, CDK1
positive regulation of gene expression	6	GSK3A, MAPK1, MAPK3, STAT3, STAT5A, CDK1
positive regulation of kinase activity	6	MAPK14, GSK3A, MAPK1, MAPK3, PTK2, CDK1
positive regulation of nitrogen compound metabolic process	6	GSK3A, MAPK1, MAPK3, STAT3, STAT5A, CDK1
positive regulation of protein modification process	6	GSK3A, LCK, MAPK1, MAPK3, PTK2, CDK1
regulation of apoptotic process	6	HIPK3, LCK, MAPK1, PTK2, STAT5A, CDK1
regulation of cell death	6	HIPK3, LCK, MAPK1, PTK2, STAT5A, CDK1
regulation of multicellular organismal development	6	HIPK1, GSK3A, LCK, PTK2, STAT5A, CDK1
response to growth hormone stimulus	6	PIK3R1, MAPK1, MAPK3, PTK2, STAT3, STAT5A
system process	6	GSK3A, LCK, MAPK1, MAPK3, PTK2, VCL
tissue development	6	GSK3A, MAPK1, MAPK3, STAT5A, VCL, CDK1
cell development	5	GSK3A, MAPK1, MAPK3, PTK2, CDK1
cell projection organization	5	MAPK1, MAPK3, PTK2, VCL, CDK1
epidermal growth factor receptor signaling pathway	5	GSK3A, PIK3R1, MAPK1, MAPK3, CDK1
establishment of protein localization	5	PIK3R1, MAPK1, MAPK3, STAT3, CDK1
fibroblast growth factor receptor signaling pathway	5	GSK3A, PIK3R1, MAPK1, MAPK3, CDK1
growth	5	GSK3A, PTK2, STAT3, STAT5A, CDK1
insulin receptor signaling pathway	5	GSK3A, PIK3R1, MAPK1, MAPK3, CDK1
interspecies interaction between organisms	5	LCK, PIK3R1, MAPK1, MAPK3, STAT3
neurogenesis	5	MAPK1, MAPK3, PTK2, STAT3, CDK1
neuron differentiation	5	MAPK1, MAPK3, PTK2, STAT3, CDK1
positive regulation of cellular process	5	MAPK14, GSK3A, ANXA2, MAPK3, STAT3
positive regulation of defense response	5	MAPK14, MAPK1, MAPK3, STAT5A, CDK1
positive regulation of developmental process	5	MAPK14, HIPK1, LCK, STAT5A, CDK1
positive regulation of phosphorus metabolic process	5	GSK3A, LCK, MAPK1, MAPK3, PTK2
positive regulation of phosphorylation	5	GSK3A, LCK, MAPK1, MAPK3, PTK2
positive regulation of RNA metabolic process	5	GSK3A, MAPK1, MAPK3, STAT3, STAT5A
regulation of innate immune response	5	MAPK14, MAPK1, MAPK3, STAT5A, CDK1
regulation of intracellular protein kinase cascade	5	HIPK3, LCK, MAPK1, MAPK3, PTK2
regulation of MAP kinase activity	5	HIPK3, MAPK14, MAPK1, MAPK3, CDK1
regulation of response to stimulus	5	HIPK1, GSK3A, PIK3R1, PTK2, STAT3
regulation of response to stress	5	MAPK14, ANXA2, LCK, STAT5A, CDK1
response to fibroblast growth factor stimulus	5	GSK3A, PIK3R1, MAPK1, MAPK3, CDK1
response to insulin stimulus	5	GSK3A, PIK3R1, MAPK1, MAPK3, CDK1
taxis	5	MAPK14, MAPK1, MAPK3, PTK2, CDK1
activation of innate immune response	4	MAPK14, MAPK1, MAPK3, CDK1
activation of innate immune response	4	MAPK14, MAPK1, MAPK3, CDK1
activation of MAPK activity	4	MAPK14, MAPK1, MAPK3, CDK1
axon guidance	4	MAPK1, MAPK3, PTK2, CDK1
blood vessel development	4	HIPK1, ANXA2, MAPK1, PTK2
cell migration	4	GSK3A, LCK, PIK3R1, CDK1
cell morphogenesis involved in neuron differentiation	4	MAPK1, MAPK3, PTK2, CDK1
cell part morphogenesis	4	MAPK1, MAPK3, PTK2, CDK1
cellular membrane organization	4	ANXA2, PIK3R1, MAPK1, MAPK3
cellular response to organic substance	4	HIPK1, PTK2, STAT3, STAT5A
hemopoiesis	4	MAPK14, HIPK1, LCK, STAT5A
immune system development	4	MAPK14, HIPK1, LCK, STAT5A
intracellular protein kinase cascade	4	MAPK14, STAT3, STAT5A, CDK1
JAK-STAT cascade involved in growth hormone signaling pathway	4	MAPK1, MAPK3, STAT3, STAT5A
MyD88-dependent toll-like receptor signaling pathway	4	MAPK14, MAPK1, MAPK3, CDK1
negative regulation of cell differentiation	4	GSK3A, MAPK1, PTK2, STAT5A
negative regulation of programmed cell death	4	HIPK3, PTK2, STAT5A, CDK1
neuron projection morphogenesis	4	MAPK1, MAPK3, PTK2, CDK1
nuclear import	4	MAPK1, MAPK3, STAT3, CDK1
nuclear transport	4	MAPK1, MAPK3, STAT3, CDK1
pattern recognition receptor signaling pathway	4	MAPK14, MAPK1, MAPK3, CDK1
peptidyl-serine phosphorylation	4	HIPK3, MAPK14, GSK3A, MAPK1
peptidyl-tyrosine phosphorylation	4	DYRK1A, LCK, PTK2, STAT5A
positive regulation of cell proliferation	4	MAPK1, PTK2, STAT5A, CDK1
positive regulation of multicellular organismal process	4	GSK3A, LCK, STAT5A, CDK1
positive regulation of protein serine/threonine kinase activity	4	MAPK14, MAPK1, MAPK3, CDK1
positive regulation of signal transduction	4	GSK3A, LCK, PTK2, STAT3
positive regulation of transcription from RNA polymerase II promoter	4	GSK3A, MAPK3, STAT3, STAT5A
protein import	4	MAPK1, MAPK3, STAT3, CDK1
protein localization to nucleus	4	MAPK1, MAPK3, STAT3, CDK1
protein targeting	4	MAPK1, MAPK3, STAT3, CDK1
Ras protein signal transduction	4	MAPK14, MAPK1, MAPK3, CDK1
regulation of cellular localization	4	PIK3R1, MAPK1, MAPK3, CDK1
regulation of immune system process	4	MAPK14, MAPK1, MAPK3, CDK1
regulation of transport	4	ANXA2, MAPK1, MAPK3, CDK1
response to cytokine stimulus	4	HIPK1, MAPK3, STAT3, STAT5A
response to DNA damage stimulus	4	MAPK14, MAPK1, MAPK3, CDK1
Toll signaling pathway	4	MAPK14, MAPK1, MAPK3, CDK1
toll-like receptor 1 signaling pathway	4	MAPK14, MAPK1, MAPK3, CDK1
toll-like receptor 2 signaling pathway	4	MAPK14, MAPK1, MAPK3, CDK1
toll-like receptor 3 signaling pathway	4	MAPK14, MAPK1, MAPK3, CDK1
toll-like receptor 4 signaling pathway	4	MAPK14, MAPK1, MAPK3, CDK1
TRIF-dependent toll-like receptor signaling pathway	4	MAPK14, MAPK1, MAPK3, CDK1
activation of MAPKK activity	3	MAPK1, MAPK3, CDK1
angiogenesis	3	HIPK1, ANXA2, PTK2
anti-apoptosis	3	HIPK3, STAT5A, CDK1
apoptotic process	3	MAPK14, HIPK1, MAPK3
cell death	3	MAPK14, HIPK1, MAPK3
cytokine-mediated signaling pathway	3	HIPK1, MAPK3, STAT5A
immune response-activating cell surface receptor signaling pathway	3	LCK, PIK3R1, MAPK1
immune response-activating signal transduction	3	MAPK14, MAPK3, CDK1
induction of apoptosis	3	LCK, MAPK1, STAT5A
inositol lipid-mediated signaling	3	GSK3A, PIK3R1, PTK2
locomotion	3	GSK3A, LCK, PIK3R1
muscle structure development	3	MAPK14, GSK3A, CDK1
peptidyl-threonine modification	3	HIPK3, GSK3A, MAPK1
positive regulation of cell activation	3	LCK, PIK3R1, STAT5A
positive regulation of cellular component organization	3	ANXA2, PIK3R1, MAPK3
positive regulation of lymphocyte activation	3	LCK, PIK3R1, STAT5A
positive regulation of metabolic process	3	MAPK14, LCK, PTK2
posttranscriptional regulation of gene expression	3	MAPK14, MAPK1, MAPK3
protein autophosphorylation	3	DYRK1A, LCK, PTK2
regulation of cell migration	3	MAPK1, PTK2, VCL
regulation of cellular component movement	3	MAPK1, PTK2, VCL
regulation of cellular response to stress	3	HIPK3, MAPK1, MAPK3
regulation of cytoskeleton organization	3	MAPK1, MAPK3, PTK2
regulation of leukocyte activation	3	LCK, PIK3R1, STAT5A
regulation of lipid metabolic process	3	PIK3R1, PTK2, STAT5A
regulation of locomotion	3	MAPK1, PTK2, VCL
regulation of sequence-specific DNA binding transcription factor activity	3	MAPK14, MAPK1, MAPK3
regulation of stress-activated MAPK cascade	3	HIPK3, MAPK1, MAPK3
response to drug	3	LCK, STAT3, CDK1
response to ethanol	3	STAT3, STAT5A, CDK1
response to metal ion	3	GSK3A, LCK, CDK1
response to organic cyclic compound	3	GSK3A, STAT3, CDK1
response to toxin	3	MAPK1, MAPK3, CDK1
response to wounding	3	STAT3, STAT5A, CDK1
T cell activation	3	LCK, PIK3R1, STAT5A
B cell receptor signaling pathway	2	LCK, MAPK1
body fluid secretion	2	ANXA2, STAT5A
carbohydrate transport	2	GSK3A, PIK3R1
cardiac cell differentiation	2	GSK3A, CDK1
cardiac muscle cell development	2	GSK3A, CDK1
caveolin-mediated endocytosis	2	MAPK1, MAPK3
cell aging	2	MAPK14, CDK1
cell-matrix adhesion	2	PTK2, VCL
cellular response to abiotic stimulus	2	MAPK14, MAPK3
cellular response to molecule of bacterial origin	2	MAPK1, MAPK3
endosome transport	2	MAPK1, MAPK3
extracellular matrix organization	2	ANXA2, PTK2
glial cell differentiation	2	STAT3, CDK1
Golgi organization	2	MAPK1, MAPK3
growth hormone receptor signaling pathway	2	PIK3R1, PTK2
hexose transport	2	GSK3A, PIK3R1
lipopolysaccharide-mediated signaling pathway	2	MAPK1, MAPK3
mammary gland epithelium development	2	MAPK1, STAT5A
MAPK import into nucleus	2	MAPK1, MAPK3
myeloid leukocyte differentiation	2	MAPK14, STAT5A
organelle fusion	2	ANXA2, CDK1
organelle inheritance	2	MAPK1, MAPK3
phosphatidylinositol 3-kinase cascade	2	PIK3R1, PTK2
placenta development	2	MAPK1, PTK2
positive regulation of gamma-delta T cell differentiation	2	LCK, STAT5A
positive regulation of mitotic cell cycle	2	STAT5A, CDK1
positive regulation of peptidyl-threonine phosphorylation	2	GSK3A, MAPK1
positive regulation of translation	2	MAPK1, MAPK3
regulation of cardiac muscle tissue growth	2	GSK3A, CDK1
regulation of developmental growth	2	GSK3A, CDK1
regulation of early endosome to late endosome transport	2	MAPK1, MAPK3
regulation of gamma-delta T cell activation	2	LCK, STAT5A
regulation of glucose transport	2	GSK3A, PIK3R1
regulation of Golgi inheritance	2	MAPK1, MAPK3
regulation of multicellular organism growth	2	STAT3, STAT5A
regulation of muscle cell differentiation	2	MAPK14, GSK3A
regulation of muscle system process	2	GSK3A, LCK
regulation of phosphatidylinositol 3-kinase activity	2	PIK3R1, PTK2
regulation of protein catabolic process	2	GSK3A, PTK2
regulation of striated muscle tissue development	2	GSK3A, CDK1
regulation of T cell differentiation	2	LCK, STAT5A
response to exogenous dsRNA	2	MAPK1, MAPK3
response to hydrogen peroxide	2	LCK, CDK1
response to mechanical stimulus	2	LCK, MAPK3
sensory perception of pain	2	MAPK1, MAPK3
stress-activated MAPK cascade	2	MAPK14, CDK1
T cell costimulation	2	LCK, PIK3R1
T cell receptor signaling pathway	2	PIK3R1, MAPK1
