# Supplementary material for: Wrangling Phosphoproteomic Data to Elucidate Cancer Signaling Pathways
Source: PLoS One. 2013 Jan 3;8(1):e52884. doi: 10.1371/journal.pone.0052884 (PMC3536783; doi:10.1371/journal.pone.0052884)
Supplement: Information S1 — sed2dGO. Clusters identified by t-SNE on SED embedding and GO term summary for clusters identified by t-SNE on SED embedding. (ZIP) [file pone.0052884.s009.zip › sed2dGO/sed2DGroup_74_GOSummary.txt]

Term	Count	Genes
establishment of localization	8	PDCD6IP, TOM1L1, AQP5, SLC15A1, TF, ATP13A4, FNDC1, FAM125A
protein localization	6	PDCD6IP, TOM1L1, SLC15A1, TF, FNDC1, FAM125A
protein transport	6	PDCD6IP, TOM1L1, SLC15A1, TF, FNDC1, FAM125A
ATP metabolic process	2	PPP2R4, ATP13A4
ATP metabolic process	2	PPP2R4, ATP13A4
camera-type eye morphogenesis	2	AQP5, PROM1
digestion	2	AQP5, SLC15A1
