# Supplementary material for: Wrangling Phosphoproteomic Data to Elucidate Cancer Signaling Pathways
Source: PLoS One. 2013 Jan 3;8(1):e52884. doi: 10.1371/journal.pone.0052884 (PMC3536783; doi:10.1371/journal.pone.0052884)
Supplement: Information S1 — sed2dGO. Clusters identified by t-SNE on SED embedding and GO term summary for clusters identified by t-SNE on SED embedding. (ZIP) [file pone.0052884.s009.zip › sed2dGO/sed2DGroup_75_GOSummary.txt]

Term	Count	Genes
cellular component organization or biogenesis at cellular level	12	SF3A3, FERMT2, SUPT16H, EPB41, H2AFZ, KRT3, OPHN1, LIMA1, PTPRF, RPS2, TTN, ERI1
organelle organization	8	FERMT2, SUPT16H, EPB41, H2AFZ, KRT3, OPHN1, LIMA1, TTN
cellular component biogenesis	7	SF3A3, FERMT2, H2AFZ, OPHN1, LIMA1, TTN, ERI1
cellular component assembly at cellular level	6	SF3A3, FERMT2, H2AFZ, OPHN1, LIMA1, TTN
macromolecular complex subunit organization	6	SF3A3, SUPT16H, H2AFZ, LIMA1, RPS2, TTN
actin cytoskeleton organization	5	FERMT2, EPB41, OPHN1, LIMA1, TTN
actin cytoskeleton organization	5	FERMT2, EPB41, OPHN1, LIMA1, TTN
muscle contraction	4	ITGB5, SLC6A8, TTN, MYOM1
cellular component disassembly	3	SUPT16H, LIMA1, RPS2
cellular macromolecular complex disassembly	3	SUPT16H, LIMA1, RPS2
regulation of Ras protein signal transduction	3	ARFGAP3, OPHN1, PLEKHG1
