# Supplementary material for: Wrangling Phosphoproteomic Data to Elucidate Cancer Signaling Pathways
Source: PLoS One. 2013 Jan 3;8(1):e52884. doi: 10.1371/journal.pone.0052884 (PMC3536783; doi:10.1371/journal.pone.0052884)
Supplement: Information S1 — sed2dGO. Clusters identified by t-SNE on SED embedding and GO term summary for clusters identified by t-SNE on SED embedding. (ZIP) [file pone.0052884.s009.zip › sed2dGO/sed2DGroup_77_GOSummary.txt]

Term	Count	Genes
nucleic acid metabolic process	10	CNP, IL31RA, FGFR1, INTS7, CCDC79, JAK3, PHF21A, PIK3CA, PIN4, SETDB1
response to stress	8	TRAP1, IL31RA, INTS7, ITGA2B, JAK3, PHF21A, PIK3CA, PIK3CB
regulation of biological quality	7	IL31RA, ITGA2B, JAK3, PHF21A, PIK3CA, PIK3CB, NTN1
cellular response to chemical stimulus	6	TRAP1, IL31RA, FGFR1, JAK3, PIK3CA, PIK3CB
transmembrane receptor protein tyrosine kinase signaling pathway	5	IL31RA, FGFR1, JAK3, PIK3CA, PIK3CB
cell morphogenesis involved in neuron differentiation	4	CNP, FGFR1, ITGA2B, NTN1
cell part morphogenesis	4	CNP, FGFR1, ITGA2B, NTN1
cellular response to hormone stimulus	4	FGFR1, JAK3, PIK3CA, PIK3CB
coagulation	4	ITGA2B, PHF21A, PIK3CA, PIK3CB
hemostasis	4	ITGA2B, PHF21A, PIK3CA, PIK3CB
intracellular protein kinase cascade	4	IL31RA, FGFR1, JAK3, PIK3CA
neuron projection morphogenesis	4	CNP, FGFR1, ITGA2B, NTN1
peptidyl-amino acid modification	4	IL31RA, FGFR1, JAK3, PIK3CA
positive regulation of cell proliferation	4	IL31RA, FGFR1, JAK3, NTN1
regulation of protein phosphorylation	4	IL31RA, FGFR1, PIK3CA, PIK3CB
response to peptide hormone stimulus	4	FGFR1, JAK3, PIK3CA, PIK3CB
taxis	4	FGFR1, ITGA2B, PIK3CB, NTN1
wound healing	4	ITGA2B, PHF21A, PIK3CA, PIK3CB
anti-apoptosis	3	IL31RA, JAK3, PIK3CA
anti-apoptosis	3	IL31RA, JAK3, PIK3CA
axon guidance	3	FGFR1, ITGA2B, NTN1
cellular response to insulin stimulus	3	FGFR1, PIK3CA, PIK3CB
inositol lipid-mediated signaling	3	FGFR1, PIK3CA, PIK3CB
peptidyl-tyrosine phosphorylation	3	IL31RA, FGFR1, JAK3
platelet activation	3	ITGA2B, PIK3CA, PIK3CB
positive regulation of immune response	3	JAK3, PIK3CA, PIK3CB
regulation of leukocyte activation	3	IL31RA, JAK3, PIK3CA
glycerophospholipid biosynthetic process	2	PIK3CA, PIK3CB
immune response-activating cell surface receptor signaling pathway	2	PIK3CA, PIK3CB
negative regulation of cell activation	2	IL31RA, JAK3
neuron migration	2	FGFR1, NTN1
phosphatidylinositol 3-kinase cascade	2	FGFR1, PIK3CB
phosphatidylinositol phosphorylation	2	PIK3CA, PIK3CB
phosphatidylinositol-3-phosphate biosynthetic process	2	PIK3CA, PIK3CB
T cell receptor signaling pathway	2	PIK3CA, PIK3CB
tyrosine phosphorylation of Stat5 protein	2	IL31RA, JAK3
