# Supplementary material for: Wrangling Phosphoproteomic Data to Elucidate Cancer Signaling Pathways
Source: PLoS One. 2013 Jan 3;8(1):e52884. doi: 10.1371/journal.pone.0052884 (PMC3536783; doi:10.1371/journal.pone.0052884)
Supplement: Information S1 — sed2dGO. Clusters identified by t-SNE on SED embedding and GO term summary for clusters identified by t-SNE on SED embedding. (ZIP) [file pone.0052884.s009.zip › sed2dGO/sed2DGroup_7_GOSummary.txt]

Term	Count	Genes
nucleotide catabolic process	5	LRRK2, GNAL, STMN3, PXK, RALGAPA2
purine-containing compound catabolic process	5	LRRK2, GNAL, STMN3, PXK, RALGAPA2
regulation of catabolic process	5	LRRK2, STMN3, NUB1, PXK, RALGAPA2
regulation of nucleotide metabolic process	5	LRRK2, GNAL, STMN3, PXK, RALGAPA2
regulation of purine nucleotide catabolic process	4	LRRK2, STMN3, PXK, RALGAPA2
cellular biogenic amine metabolic process	3	CYP19A1, FABP5, AMD1
cellular biogenic amine metabolic process	3	CYP19A1, FABP5, AMD1
glycerolipid biosynthetic process	3	FABP5, ACACA, PLA2G6
ciliary or flagellar motility	2	DNAH5, DNAH7
macromolecular complex remodeling	2	ABCA5, MPO
plasma lipoprotein particle remodeling	2	ABCA5, MPO
positive regulation of proteasomal ubiquitin-dependent protein catabolic process	2	LRRK2, NUB1
protein-lipid complex subunit organization	2	ABCA5, MPO
regulation of proteasomal protein catabolic process	2	LRRK2, NUB1
