# Supplementary material for: Wrangling Phosphoproteomic Data to Elucidate Cancer Signaling Pathways
Source: PLoS One. 2013 Jan 3;8(1):e52884. doi: 10.1371/journal.pone.0052884 (PMC3536783; doi:10.1371/journal.pone.0052884)
Supplement: Information S1 — sed2dGO. Clusters identified by t-SNE on SED embedding and GO term summary for clusters identified by t-SNE on SED embedding. (ZIP) [file pone.0052884.s009.zip › sed2dGO/sed2DGroup_81_GOSummary.txt]

Term	Count	Genes
lymphocyte activation	3	FGF10, SLAMF7, PIK3R3
muscle structure development	3	FGF10, FHL3, SMARCA2
fat cell differentiation	2	FGF10, LAMA4
fat cell differentiation	2	FGF10, LAMA4
regulation of canonical Wnt receptor signaling pathway	2	FGF10, NPHP3
regulation of organ morphogenesis	2	FGF10, NPHP3
smooth muscle cell differentiation	2	FGF10, SMARCA2
