# Supplementary material for: Wrangling Phosphoproteomic Data to Elucidate Cancer Signaling Pathways
Source: PLoS One. 2013 Jan 3;8(1):e52884. doi: 10.1371/journal.pone.0052884 (PMC3536783; doi:10.1371/journal.pone.0052884)
Supplement: Information S1 — sed2dGO. Clusters identified by t-SNE on SED embedding and GO term summary for clusters identified by t-SNE on SED embedding. (ZIP) [file pone.0052884.s009.zip › sed2dGO/sed2DGroup_86_GOSummary.txt]

Term	Count	Genes
regulation of signaling	5	SMYD2, KIAA1244, EXOC4, BDNF, TGFB3
negative regulation of cell proliferation	3	SMYD2, BDNF, TGFB3
secretion by cell	3	EXOC4, BDNF, TGFB3
detection of chemical stimulus	2	OR1A2, TGFB3
detection of chemical stimulus	2	OR1A2, TGFB3
inner ear development	2	BDNF, TGFB3
negative regulation of neuron apoptosis	2	BDNF, TGFB3
neuron death	2	BDNF, TGFB3
