# Supplementary material for: Wrangling Phosphoproteomic Data to Elucidate Cancer Signaling Pathways
Source: PLoS One. 2013 Jan 3;8(1):e52884. doi: 10.1371/journal.pone.0052884 (PMC3536783; doi:10.1371/journal.pone.0052884)
Supplement: Information S1 — sed2dGO. Clusters identified by t-SNE on SED embedding and GO term summary for clusters identified by t-SNE on SED embedding. (ZIP) [file pone.0052884.s009.zip › sed2dGO/sed2DGroup_91_GOSummary.txt]

Term	Count	Genes
cellular nitrogen compound metabolic process	8	BRD8, OXER1, ZNF521, MYO18A, UTP6, ZNF189, TAF1A, CNOT8
cellular nitrogen compound metabolic process	8	BRD8, OXER1, ZNF521, MYO18A, UTP6, ZNF189, TAF1A, CNOT8
nucleic acid metabolic process	7	BRD8, ZNF521, MYO18A, UTP6, ZNF189, TAF1A, CNOT8
