# Supplementary material for: Wrangling Phosphoproteomic Data to Elucidate Cancer Signaling Pathways
Source: PLoS One. 2013 Jan 3;8(1):e52884. doi: 10.1371/journal.pone.0052884 (PMC3536783; doi:10.1371/journal.pone.0052884)
Supplement: Information S1 — sed2dGO. Clusters identified by t-SNE on SED embedding and GO term summary for clusters identified by t-SNE on SED embedding. (ZIP) [file pone.0052884.s009.zip › sed2dGO/sed2DGroup_92_GOSummary.txt]

Term	Count	Genes
multicellular organismal development	11	CNN2, PHC1, GART, KIT, SEMA3G, BTK, TSG101, LST1, GALR2, SYNJ2, CD3E
activation of immune response	4	LIME1, BTK, CD3E, CD247
activation of immune response	4	LIME1, BTK, CD3E, CD247
hemopoietic or lymphoid organ development	4	CNN2, KIT, BTK, CD3E
immune response-activating cell surface receptor signaling pathway	4	LIME1, BTK, CD3E, CD247
immune response-regulating signaling pathway	4	LIME1, BTK, CD3E, CD247
positive regulation of immune system process	4	LIME1, BTK, CD3E, CD247
regulation of leukocyte activation	4	BTK, LST1, CD3E, CD247
glycerolipid metabolic process	3	PPP1CB, GALR2, SYNJ2
leukocyte differentiation	3	KIT, BTK, CD3E
peptidyl-tyrosine modification	3	KIT, BTK, CD3E
positive regulation of cell activation	3	BTK, CD3E, CD247
positive regulation of lymphocyte activation	3	BTK, CD3E, CD247
actomyosin structure organization	2	CNN2, CNN3
B cell receptor signaling pathway	2	LIME1, BTK
calcium-mediated signaling	2	BTK, CD3E
feeding behavior	2	HCRTR1, GALR2
inositol phosphate metabolic process	2	GALR2, SYNJ2
phosphatidylinositol metabolic process	2	GALR2, SYNJ2
positive regulation of peptidyl-tyrosine phosphorylation	2	KIT, CD3E
regulation of phosphatidylinositol 3-kinase cascade	2	KIT, LIME1
T cell costimulation	2	CD3E, CD247
T cell receptor signaling pathway	2	CD3E, CD247
