# Supplementary material for: Wrangling Phosphoproteomic Data to Elucidate Cancer Signaling Pathways
Source: PLoS One. 2013 Jan 3;8(1):e52884. doi: 10.1371/journal.pone.0052884 (PMC3536783; doi:10.1371/journal.pone.0052884)
Supplement: Information S1 — sed2dGO. Clusters identified by t-SNE on SED embedding and GO term summary for clusters identified by t-SNE on SED embedding. (ZIP) [file pone.0052884.s009.zip › sed2dGO/sed2DGroup_97_GOSummary.txt]

Term	Count	Genes
negative regulation of catalytic activity	3	CR1, GRM3, PTK6
acute inflammatory response	2	CR1, IL6ST
acute inflammatory response	2	CR1, IL6ST
JAK-STAT cascade	2	IL6ST, PTK6
peptidyl-tyrosine phosphorylation	2	IL6ST, PTK6
regulation of adaptive immune response	2	CR1, IL6ST
regulation of inflammatory response	2	CR1, IL6ST
tyrosine phosphorylation of Stat3 protein	2	IL6ST, PTK6
