# Supplementary material for: Wrangling Phosphoproteomic Data to Elucidate Cancer Signaling Pathways
Source: PLoS One. 2013 Jan 3;8(1):e52884. doi: 10.1371/journal.pone.0052884 (PMC3536783; doi:10.1371/journal.pone.0052884)
Supplement: Information S1 — sed2dGO. Clusters identified by t-SNE on SED embedding and GO term summary for clusters identified by t-SNE on SED embedding. (ZIP) [file pone.0052884.s009.zip › sed2dGO/sed2Dgroupnames.txt]

t-SNE 2D Group	71	
ANXA2
CDK1
DYRK1A
ESYT1
GRLF1
GSK3A
HIPK1
HIPK3
LCK
MAPK1
MAPK14
MAPK3
PIK3R1
PRPF4B
PTK2
STAT3
STAT5A
VCL
t-SNE 2D Group	14	
ABL1
ACTB
ATP1A1
AXL
CALM1
CDK2
CFL1
CTNND1
EEF1A1
EGFR
FLJ10769
FYN
G6PD
GAB1
GPRC5A
KIAA1217
LOC94839
LYN
MAPK13
MAPK7
MUC1
PDHA1
PIK3R2
PRKCD
PTPN11
PTTG1IP
PXN
S100A10
SgK269
SHC1
SYK
TLN1
TLN2
t-SNE 2D Group	37	
AFAP1L2
DDR1
DDR2
DYRK2
FCER1G
FGR
FLNA
HBA1
HBB
HBD
HCK
HIST1H4I
INPP5D
MAPK11
MAPK12
MYH9
PDGFRA
PECAM1
PGAM2
SFTPC
SLAMF1
TAGLN
TENC1
TGM2
TNS1
VIM
t-SNE 2D Group	12	
ABI1
ABLIM1
ADAM9
ANKS1A
ARHGAP21
ARHGAP5
ARHGEF5
BAIAP2
BCAR1
BCAR3
BCS1L
C11orf52
C7orf51
CAPZB
CAV1
CBL
CD2AP
CDC42BPB
CDK5
CDKL5
CDV3
CLDN1
CTTN
DCBLD2
DDX3X
DLG1
DLG3
DSC2
DSG2
EFNB1
EFNB2
EPB41L1
EPB41L2
EPHA2
EPHA4
EPHB2
EPS15
ERBB2IP
ERBB3
ERRFI1
EZR
F11R
FER
FGD6
FLJ90086
FLNB
GAB2
GIT1
GIT2
GOLGA4
HNRNPA0
HNRNPA1
HNRNPA2B1
HNRNPA3
INPPL1
JUP
KIAA0020
KIAA1681
KRT7
LDLR
LMBRD2
LMO7
LNPEP
LOC91440
LPP
LSR
MAP1B
MINK1
MLLT4
MPP5
MPZL1
MST1R
MYL6
MYO10
MYO1E
NAPG
NEDD9
PAG1
PARD3
PDZD11
PHLDB2
PKN2
PKP2
PKP3
PKP4
PLEKHA5
PLEKHA7
PPFIBP1
PPP1R12A
PPP1R14B
PTPRE
PTPRK
PVRL4
RAB7A
RIN1
ROR1
S100A11
SCAMP3
SCEL
SEPT2
SGK223
SH2D4A
SHANK2
SHB
SHC3
SLC25A5
SLC7A11
SPRY2
STAM2
STX4
TAGLN2
TBCB
TFRC
TJP1
TJP2
TNK2
TNS3
TOM1L2
TRIOBP
TYK2
TYRO3
UBAP2L
YBX1
ZDHHC5
ZNF185
ZNF598
ZYX
t-SNE 2D Group	58	
ANK3
CLTC
CTNNA1
DSP
ENO1
EPHA1
EPHA3
EPHB3
GJA1
GPRC5C
GRB7
HSP90AB1
IQGAP1
ITGB4
PGAM1
PYGB
RPS27
RPSA
VASP
t-SNE 2D Group	40	
AGFG1
APLP2
APP
EPS8
ERBB2
INSR
ITGB1
KIRREL
LOC96788
MET
OCLN
PDLIM5
PLEKHA6
RBM3
t-SNE 2D Group	119	
DOK1
FRK
PTPRA
WASL
YES1
t-SNE 2D Group	27	
ACTR3
ALB
ANXA5
LCP1
MYH10
PIK3CD
TKT
TXNRD1
t-SNE 2D Group	108	
CDH5
COPA
DOK2
FYB
GRASP
JAK2
NME5
RA70
RGS12
SH2D3C
SPTAN1
SRSF1
TYROBP
t-SNE 2D Group	11	
ABHD10
ADAM22
AFF2
AHCTF1
ALS2CR11
ARAP3
ASMTL
C14orf145
C9orf135
CAPN7
CD28
CD79A
CD86
CDC2L5
CENTD2
CHSY1
CLCA1
CMA1
CNOT6L
COPS6
CPLX2
CSAD
CUL2
DEPDC5
DMAP1
DNAH2
DOCK10
DTX3L
FAR2
FMO4
GALR1
GCHFR
GDAP1
GIMAP1
GK2
GNL3L
GOLIM4
GRK5
GTF3C4
HEG1
HIST1H2BK
HNRNPAB
HNRPDL
INPP5E
ISY1
ITGB3
JMJD4
KIAA0467
LAPTM5
LMO2
LOC127295
LOC197322
LOC345051
LOC389333
LOC441876
LY9
MAD2L1BP
MAP3K5
MIER3
MMP13
MYO9A
NCOR1
NPAS3
NTRK1
NUCKS1
OGFR
OPN5
P2RY8
PDCD5
PDIA5
PDK1
PLEKHM2
POLB
POLR1B
POR
PRICKLE4
PRKCB
PRMT5
PRPF31
PRPF8
PTEN
PTGDS
R3HDM1
RAD51AP2
RAD54L
RBMS3
RFX4
RIOK3
RUVBL2
SLC25A1
SLC25A2
SOS2
SPTA1
SRC
STAG1
STEAP3
STUB1
TDRD3
TECPR1
TIMM50
TMPRSS11F
TPT1
TRIM58
UBE3A
UBE4A
UCP1
UNC13A
UPF3B
UQCRC1
USP20
USP47
VWA3A
WDR54
WWC3
XXyac-YX155B6.1
ZCCHC12
ZDHHC3
ZNF28
ZNF326
ZNF334
t-SNE 2D Group	104	
CASKIN2
HGS
t-SNE 2D Group	28	
ADAM17
ADAMTSL4
AHCY
AKR1B10
AKR1C3
ALK
ANKRD57
ARHGEF10L
ATP13A1
ATP6V1H
BCR
BID
BMCC1
BMX
BRWD1
BTN2A3
C18orf55
C3orf50
C6orf81
CAT
CBR1
CHI3L2
CHST10
CHST7
CLSPN
COBL
COL6A2
COPS2
CPA6
CSNK2B
DCHS1
DCP1B
DDX5
DNAI2
DOCK1
DOCK4
DZIP1
ELMO1
ELMO3
ELP3
EML1
EPHA5
EPS15L1
ERBB4
ETS1
EVPL
FAM20B
FCGR1A
FHAD1
FLII
FN1
GALNT4
GDI2
GMDS
GRAMD1C
GRID2IP
GSDMD
H2AFX
hCG2041311
HNRNPF
HNRNPK
HSFY1
HSPA4
HYLS1
IARS2
IFT88
IRS2
ITPR3
KANK2
KCNJ2
KIAA0174
KIAA1486
KIAA1587
KIF5B
KIR2DL1
KRIT1
KRT81
LDHA
LOC344382
LOC389831
LOC88642
LTK
LYST
MACF1
MAGED1
MAGOH
MAP2
MAPT
MRPL19
MSN
MVP
MYH15
N4BP3
NIPBL
NIT2
NRP1
NT5C1B
NUDT21
NUDT5
OAS1
OAS3
OIT3
PAPD7
PAPSS2
PARL
PCDHB12
PCGF2
PDHA2
PDILT
PHB
PIGG
PIP4K2A
PLEKHN1
PPARGC1B
PPL
PPM1D
PPM1J
PPP1R11
PRDX2
PRKAA1
PSMB4
PSMD14
PSMD5
QARS
RAB9A
RASA1
RBM25
RBM4
RBMX
RIPK2
ROBO1
RPL31
S100A14
SCP2
SEC24B
SECISBP2
SEMA6D
SH3PXD2B
SHANK3
SHROOM1
SLC25A32
SMOC2
SNAP23
SND1
SOX18
SPIN4
SPINT2
SQSTM1
SRSF9
SSRP1
SSX2IP
STAG2
STIP1
STK36
SUCLA2
TARS
TIPRL
TMEM27
TMTC4
TNNC1
TOMM70A
TUBGCP2
UGDH
USP11
USP54
UTRN
VDAC1
WDR1
WIPF2
ZDHHC11
ZFHX4
ZNF236
ZNF549
ZNF577
ZNF770
t-SNE 2D Group	2	
A2M
CLDN5
FLT4
JAK1
PECR
PTPN18
SIGLEC5
SLC4A1
t-SNE 2D Group	134	
MAPK8
MAPK9
t-SNE 2D Group	32	
ADH1B
C19orf59
CASS4
CLDN18
CRIP1
SIRPA
STAT1
t-SNE 2D Group	25	
ACTN1
ADH1C
AKAP13
ARHGAP33
ARHGDIA
ASPM
ATAD3A
ATR
BRCA2
BTG3
C17orf71
CDK18
CEP57
COX18
CTGLF3
CYFIP1
DNASE2B
DNPEP
EFCAB6
FCAMR
FLJ32810
FMNL2
GIPC1
GLUD1
GRK6
HLAC
INPP4A
ITGB1BP1
ITSN2
KIAA1239
LILRB4
LOC643677
LRPPRC
MED9
NOM1
NSUN6
OVOS2
PCIF1
PDGFRL
PFN1
PHF3
PRKD3
PTPN6
RAB4A
RASGRF2
RB1
REV3L
RYR1
SLAMF6
SLC35B2
ST6GALNAC3
TCL6
TULP2
ZC3H12C
ZNF175
ZNF215
t-SNE 2D Group	45	
AIF1
ARFGAP2
BANK1
C1orf101
C3orf63
CD3D
CLNK
CS
CSF1R
DENND2C
DNMT3B
DSG1
ECM2
EFS
FAM83A
FES
FKBP4
IL1F6
KRT13
KRT14
KRT15
KRT16
KRT5
KRT6A
LRFN1
MAGI2
MAP4K5
MED1
MX1
PGM2L1
PITPNM2
PKP1
RNF138
SCARF2
SETD2
SLC25A27
SPECC1
SYTL2
TRIB2
t-SNE 2D Group	17	
ACADSB
ACBD3
AFAP1
AKR1A1
ANKRD39
APRT
ARRB1
BAG3
CATSPERG
CCT4
CLPX
CORO1A
CRCP
CRIM1
CRYZ
CYB5R3
DNAJC13
DOCK2
EIF2B3
GCN1L1
GSTA1
GSTP1
IDH1
IFIT5
IRS1
KHNYN
LGALS9
LOC200842
MEGF10
MFSD4
MYO1G
NAA10
ODZ1
PDGFRB
PECI
PGM1
PGM2
PI4KA
RANBP2
RHOA
SFPQ
SPP2
STAM
UFM1
VARS
VPS35
ZAP70
t-SNE 2D Group	121	
EML4
FBP2
MAK
PHPT1
t-SNE 2D Group	68	
ANTXR1
ANXA6
PYGL
TPM3
t-SNE 2D Group	21	
ACO1
ACOX1
ADAMTS1
BAZ1A
BPGM
CD274
CDH23
CHD5
COG4
CPT1A
CSRP1
DAAM2
DST
DZIP3
ENPP3
ERLIN2
GLYATL2
hCG1645503
HOXD12
KDM1A
KDM5A
KMO
LOC441167
LRBA
MAP7D3
MMP17
NAT1
NFKB1
NOC4L
NUCB1
ODZ3
PDE6B
PHIP
PHYH
PIWIL1
RYR2
SEC16A
SH3RF1
SLC45A4
SMARCA1
SMN1
SORCS1
SYMPK
TDRD4
TNXB
UNC13B
VN1R5
XIRP2
ZBTB17
ZNF333
t-SNE 2D Group	20	
ACLY
CCT8
CDH10
CRMP1
CXCR7
DPYSL2
FLJ38482
GLT25D2
HIST1H2BB
HP1BP3
HSPD1
LAT2
LLGL1
LTF
MAGEA1
MAPK15
PAPPA2
PFN2
PREP
SARDH
SLC25A4
SRSF3
SSBP1
TUBB4
TWF2
UMPS
WRNIP1
t-SNE 2D Group	69	
ANXA1
C16orf42
CBLB
DEK
DNAJC6
DYRK3
FOXRED2
GRIN2C
HCFC2
OR5BU1
PHKG1
POSTN
PTPN4
PTRF
RAVER1
RSL1D1
S100A16
SLC12A1
SNX33
TAX1BP1
USP32
t-SNE 2D Group	100	
C2orf18
DAPP1
DTWD1
FAIM3
KCNQ1
LILRB3
LPHN3
NCK1
NDUFS2
NIBP
POLR3F
PTGES2
PTK2B
RPS6KC1
SLC36A2
TES
TRPC4
ZNF133
t-SNE 2D Group	92	
BTK
CAMTA1
CD247
CD3E
CD84
CNN2
CNN3
FAM70B
FCGR2A
FERMT3
GALR2
GART
HCRTR1
KIT
KLHDC7A
LIME1
LOC399835
LST1
MMP16
PHC1
PIK3AP1
PLEC1
PPP1CB
SEMA3G
SYNJ2
TMEM63A
TSG101
UBXN6
ZNF665
t-SNE 2D Group	34	
ADM
ANKS3
CHGB
EDNRB
FAM194B
IGF2
LAMP1
PAM
PLEKHA1
RHBDL1
RHBDL3
RPL7A
SCG2
STRC
SYP
TIMP3
TRIP11
ZNF749
t-SNE 2D Group	18	
ACAP2
ACTA1
ANKRD13A
C1orf116
C4orf14
CGN
CRK
GABRA6
LOC100507703
LYSMD2
MICAL2
MYO6
OTUD4
PDLIM4
PFKP
PHB2
RAB34
RFFL
RPS10
SCAMP4
SDCBP
SGMS2
SMC3
SOCS3
TEX14
TRIM25
TWF1
VAV1
YTHDF2
t-SNE 2D Group	122	
ENSA
ICK
PKM2
t-SNE 2D Group	44	
AGXT2L1
CCDC82
GMPR
HTRA2
IL1RAP
LCTL
P4HA3
PZP
RNF175
SDK1
TOPBP1
TPR
TXNDC6
USP13
VARS2
VIP
ZG16B
t-SNE 2D Group	120	
DYNC1H1
PABPC1
t-SNE 2D Group	29	
ADAM33
CYSLTR1
DAXX
DOCK6
FOXB1
HEPHL1
KLHL6
LOC440733
MGAT5B
MGC21675
MLL2
MRPL17
PEX11B
PHF16
PPAP2C
PSMC4
SLC22A20
TGFB2
TMTC3
t-SNE 2D Group	80	
ATIC
CORO1C
CR2
EIF3I
EPS8L1
GOT2
GRB10
IFIT3
KAT2B
PITPNB
PSMA6
PTBP1
RNPEP
ROS1
SH2B1
WDR18
t-SNE 2D Group	15	
ABLIM3
CRKL
EPB41L4B
FRS2
LPHN2
LRIG3
NAALADL2
PCDH1 iso2
PDLIM1
SDC1
SDC4
SHC4
SLC12A2
SLC1A4
SLC1A5
SRCIN1
USP9X
t-SNE 2D Group	26	
ACTN4
FLT1
t-SNE 2D Group	56	
ALS2
ANGEL1
ATP5O
BHLHE40
C12orf26
C4orf21
CDK9
CPAMD8
DNAJC28
DOCK11
DSTN
FANCD2
GCM2
GGA2
GRHL1
GTF2E2
LGALS3
LOC254312
MORF4L2
NVL
PCDH15
ProSAPiP1
RAPGEF5
SCUBE1
SNX29
TEX10
TGS1
TTC28
ZNF716
ZNF740
t-SNE 2D Group	113	
CSTB
t-SNE 2D Group	132	
ITGA3
KRT18
PLEC
t-SNE 2D Group	39	
AGC1
ATP9B
AVPR2
C10orf137
C12orf24
C17orf85
CTBP2
DPYSL3
HAS1
LMAN2L
LOC205251
MCM8
MOG
PIGB
PPIB
SI
SOX11
TFAP2B
UGGT2
t-SNE 2D Group	30	
ADCY8
ANGPT2
FAM82A1
hCG2045445
KAL1
KDM5D
NLGN4Y
TRAF6
t-SNE 2D Group	63	
ANKRD40
AQP1
CACNA1A
CAP1
CAPZA3
CEP290
DAGLA
DDB1
EML5
EPN1
GABRA3
GDI1
HS2ST1
MRPL39
MYH11
PGM5
PGRMC1
PLCG1
PSMB8
RANBP17
SLITRK3
TNR
ZC3H12D
ZNF721
ZNHIT6
t-SNE 2D Group	96	
C11orf82
COPS4
ECGF1
EEF1A2
EXOC2
FUK
FUT1
GNA11
HCFC1
KIR2DL2
LRP4
PLK2
RECK
USP3
t-SNE 2D Group	102	
CACNA1D
CIDEA
COX6C
LOC401622
MTMR4
NCS1
PKDREJ
SLIT3
SPSB3
TM6SF2
TMED7
t-SNE 2D Group	133	
LDHB
RPLP0
SNRNP70
t-SNE 2D Group	41	
AGL
ARPC3
ATP6V1E1
CDK16
CLDN6
COPB2
DCXR
DDX1
DGKA
DNMT1
EIF4H
FAAH
FAM129B
FGA
FH
FLNC
HSP90B1
HSPA8
HSPA9
HSPB8
HSPE1
IQGAP3
IRS4
KAT2A
KCNMA1
KIAA0946
LAPTM4B
MEMO1
MXRA8
NDUFB10
NHLRC2
NOS3
PACS1
PLEK2
PRKCG
PRMT1
REXO2
SACS
SARS2
SKAP1
SKAP2
UACA
t-SNE 2D Group	43	
AGXT
ANXA10
C16orf46
ENPEP
GIMAP4
KIAA0100
LMTK3
MCM7
OLFML1
PDE1B
RALGAPB
SPDYE1
SV2B
THRB
USH2A
t-SNE 2D Group	74	
AQP5
ATP13A4
ATXN2L
BROX
C1QL3
CLDN3
DEFA1
FAM125A
FNDC1
KIAA1394
MSRB3
PDCD6IP
PPP2R4
PROM1
SLC15A1
TF
TOM1L1
t-SNE 2D Group	130	
HSPA1A
LAPTM4A
RAN
t-SNE 2D Group	91	
BRD8
CNOT8
KCNN3
LOC731957
MYO18A
OXER1
PLCB3
TAF1A
UTP6
ZNF189
ZNF521
t-SNE 2D Group	127	
GOT1
SEPT7
SEPT9
SLC20A2
t-SNE 2D Group	70	
ANXA11
FLOT1
t-SNE 2D Group	6	
ABCA3
ABCA4
AKAP2
ANK1
AP4B1
ARL9
BRF2
C1orf96
CALD1
CLEC7A
CPT1B
CYP2C8
DCUN1D5
EDC4
ENPP1
ERG
ESX1
FAM40A
FLJ40176
GPR88
HEATR6
HELB
KIAA0430
KIAA0564
KIAA1822
LIMD1
LTC4S
MRPL24
MYCBPAP
MYST4
NEB
NEBL
PARD3B
PLCG2
PSMA2
PSTPIP1
PTPRT
RNASE3
SAP30BP
SCN7A
SORBS1
TCEAL2
TPM2
TPPP3
YEATS2
ZNF788
t-SNE 2D Group	123	
EPAS1
FLJ31033
FREM2
FRMD4A
LIMK1
PCDH18
t-SNE 2D Group	73	
APPL2
DISP2
KLHL2
PLXNB2
PTPN21
RBMY1A1
TTL
ZNF26
t-SNE 2D Group	128	
GRIA3
MYT1
RBAK
SH3GL2
SMARCC2
XDH
ZNF430
t-SNE 2D Group	95	
C11orf59
LOC95592
t-SNE 2D Group	61	
ANKRD16
B3GNT2
CCNYL2
EEA1
ITGA11
KRT37
MINA
NCAPD3
NR2C1
TMEM80
TRIM29
TRPC5
t-SNE 2D Group	76	
ARL11
CA12
CHD2
DAP3
PCDHGA7
PHF8
PRKACB
RCN1
t-SNE 2D Group	105	
CBLC
DNAH12
ECM29
GBA
IL17RD
IL1F8
IL1RL1
KIAA1826
MTFR1
NFIB
PCOLCE
PRPF6
RAG2
SFMBT1
SFRP4
TRIM61
UQCC
WDR20
t-SNE 2D Group	7	
ABCA5
ABCC13
ACACA
AMD1
C6orf168
CBX4
CCDC81
CD93
CDH6
CHI3L1
CHRNG
CYP19A1
DBI
DNAH5
DNAH7
DND1
EAL24151
EPC1
FABP5
FASTK
GALNT10
GNAL
KLHDC9
LOC114935
LOC388720
LRP1B
LRRK2
MAST4
MED12L
MPO
MTF1
MYO3B
NUB1
PLA2G6
PUM2
PXK
RALGAPA2
RPS6KA2
SETX
SLC25A24
STMN3
VPS13B
t-SNE 2D Group	82	
B3GALT4
DNAH17
KDM6B
PKHD1
RGS5
WWC1
ZC3H3
t-SNE 2D Group	118	
DNM3
KDR
SUGT1
TAF15
TUBA1B
t-SNE 2D Group	125	
ETFDH
GTF2B
LOC342918
MSLNL
RP11-49L2.2
SLA
UGGT1
WDR61
t-SNE 2D Group	5	
ABCA13
ABHD16B
ALDOA
ANAPC10
ANGEL2
ANKFN1
ASNS
ATP5I
AXDND1
BAI2
BAZ2B
BCO2
BMP1
BSN
C10orf40
CACNA1S
CCDC64
CCNB1
CD34
CD46
CILP2
COL4A1
CYP24A1
DCHS2
DENND5A
DHFRL1
DHX58
DMRTA2
ECEL1
EFR3B
FAM161B
FBN1
FLJ20323
GAPVD1
GAS2L3
GFAP
HERC1
HIVEP3
HMGCL
IL5RA
INO80
KDELC1
LASP1
LOC375295
MAK16
MGAT5
MTM1
NEDD8
NUCB2
PCDH7
PREX2
PRKACG
PRODH2
PSG5
RBM26
SALL1
SHCBP1
SNX22
SPIRE2
SYF2
TAAR6
TDP2
TMEM146
TRIM23
TRIP4
TTC12
TTLL1
VCAM1
VPS45
VRTN
YPEL2
ZFPL1
ZNF330
t-SNE 2D Group	106	
CCDC113
CDR2
DUET
FKBP6
HNRPC
KCNJ11
KIF1C
LHX8
SMC4
SULT1B1
t-SNE 2D Group	131	
IGSF1
IREB2
LYZ
MIXL1
ZNF224
t-SNE 2D Group	65	
ANO2
EGF
KIF1A
MYO1F
SMPDL3B
t-SNE 2D Group	86	
BDNF
EFEMP2
EGFLAM
EXOC4
KIAA1244
LMAN2
LOC399937
LRCH2
NKTR
OR1A2
SMYD2
TGFB3
t-SNE 2D Group	88	
BIRC8
LAMA2
MERTK
METTL2A
MGC12966
PLP1
RAD54L2
ZBTB40
t-SNE 2D Group	75	
ARFGAP3
ARHGAP12
BTAF1
DDEFL1
EPB41
ERI1
FERMT2
H2AFZ
HAPLN1
ITGB5
KRT3
LIMA1
MARCH7
MYOM1
OPHN1
PDXDC1
PIKFYVE
PLEKHG1
PRRC2C
PTPRF
RPS2
SEMA4B
SF3A3
SLAIN1
SLC6A8
SUPT16H
TTN
USP24
t-SNE 2D Group	51	
ALAS1
AURKA
FLJ37464
IL18RAP
LRGUK
RBM34
RIMS1
t-SNE 2D Group	50	
AKT3
ATP10A
LRP2
ROBO2
SNTG1
SSBP3
ZNF615
t-SNE 2D Group	99	
C1orf27
DIEXF
DUSP27
ERCC4
GAD1
LOC89486
MAGI1
RAB1B
USP2
t-SNE 2D Group	117	
DNAJA1
KRT19
t-SNE 2D Group	1	
A1CF
ABCA2
ADAMTSL3
ARMC9
ATE1
C16orf62
C6orf203
C9orf41
CKM
CNDP2
DNAJB6
EPN3
ERP29
FAM92B
GABRB2
GBE1
GIDRP88
GRIN2B
HAGH
IQCG
IRAK4
JAGN1
KCNC3
LOC116073
LPAR2
MAD1L1
MAFB
MCM2
MDN1
MKRN1
MKRN3
NT5DC2
OAZ2
PBRM1
RAGE
REL
SESN1
SPIRE1
ST3GAL2
TKTL2
TM9SF4
TPM1
TPSAB1
TTYH2
TUBB
VNN2
ZNF433
ZNF66
t-SNE 2D Group	87	
BEST1
CAPRIN2
MCAM
TAF8
TBK1
UBQLN4
t-SNE 2D Group	78	
ASPRV1
C9orf86
CC2D1A
CRIP2
CTNNB1
DCTN2
DHRS7
EMD
FNBP1L
FRMD6
HNRNPH1
NRK
OTUD6A
PAICS
PLBD1
SPTLC1
TANC2
VIPAR
t-SNE 2D Group	115	
DEFB123
EPM2A
GOLGA8G
MOV10
t-SNE 2D Group	109	
CDHR4
DAPL1
KAT5
LIMS3
PTPRG
THADA
ZNRF1
t-SNE 2D Group	3	
AAK1
AFAP1L1
ANXA3
C1GALT1
CD300LB
FAM83D
FCAR
FGFR4
FHL1
GAB3
HK2
IL9
KDM2B
KIAA0748
KIAA1462
LAIR1
LOC731796
MBOAT2
MLF1
MOS
MTSS1L
MYO5A
NAE1
PABPC3
PARP9
RAB8A
SHPRH
SIGLEC9
SPTBN1
SPTBN2
STAT6
TXNL4A
UBE2F
VANGL1
WDR52
t-SNE 2D Group	83	
B3GAT3
EEF1D
EPHB4
EXOC1
GPSM1
HMGXB4
KLK2
KRT8
LOC729967
PPP1R12B
RNLS
SPHKAP
STARD9
t-SNE 2D Group	24	
ACSBG1
CLDN23
EIF3A
LAMC2
LOC285556
LRRC8C
MX2
ODF3L2
SHANK1
t-SNE 2D Group	53	
ALDH1B1
ANXA4
CASP8AP2
CLDN2
CTNND2
DNTT
DOK4
FARP2
FAT1
GPR65
LRP6
MATR3
MFAP3
MME
NCK2
PALMD
PDZK1IP1
PMEPA1
PVRL2
PVRL3
SCAMP1
SLC4A2
SPAG9
TNKS1BP1
TRPV4
TSPYL4
TUBB2C
UBE2J1
t-SNE 2D Group	98	
C17orf60
EIF3E
FAM48A
FLJ34931
OR13C3
TCP11L2
TUBA1C
t-SNE 2D Group	42	
AGTRAP
ARHGDIB
ARRDC3
BRDT
C1orf210
C5orf32
CPNE3
CSNK1A1
EIF4B
EPHA7
FAM59A
FASN
FIG4
IFNGR1
KLC1
KLC2
LLGL2
LOC82944
LPXN
MARVELD2
MPP7
MTA1
NCF1
NSFL1C
NUMB
PLA2G4A
PPFIBP2
PROSC
PVRL1
RAE1
RPS3
SIN3A
SLC12A6
SLITRK5
SLITRK6
SNRNP200
SNX18
SPRED2
STEAP1
STX16
STXBP3
TRIP6
TSGA14
TSPAN3
UPP1
VAV2
VTI1B
t-SNE 2D Group	48	
AKR1B1
ARIH2
B4GALNT4
C6orf199
CACNA1E
CASP8
CDK12
CKMT1B
CLCC1
COL19A1
CTNNA2
CTSB
DOCK8
EEF1B2
FBXW12
FERMT1
FMR1
FZD1
GSTM1
HIST1H1E
KIAA1324L
KRT1
KRT10
KRT17
LOC285697
NOP58
NPM1
NRXN1
PDCD2
PLCL1
PPA2
PRKD2
PTCH1
PUS7
RBM17
RGS22
SLC12A4
SLC45A1
SRP14
UNC13C
WAS
ZFYVE16
ZNF409
t-SNE 2D Group	84	
BAIAP2L1
PDAP1
t-SNE 2D Group	35	
ADRBK2
AHDC1
FLJ40759
NCKAP1
TGM5
WNT5B
t-SNE 2D Group	64	
ANKZF1
BOLL
CCDC45
DCAF13
ECAT8
FLJ41327
HEBP1
INPP4B
KDELR1
LOC731039
MANBA
MAST1
MGC16703
MYCBP2
NENF
PSPH
RBM23
SNAP29
SORCS3
SPEN
STAT5B
TCEB3C
UBR4
ZFC3H1
ZMYND8
t-SNE 2D Group	107	
CD7
HABP2
NKRF
SLC4A1AP
XAF1
t-SNE 2D Group	112	
CPD
GNAI2
GNAI3
OSMR
t-SNE 2D Group	116	
DKFZp686D0972
FBP1
t-SNE 2D Group	126	
FGFR1OP
HNRNPH3
KIF23
NF1
SPRY4
t-SNE 2D Group	9	
ABCC1
AK7
C1orf103
C3orf56
C7orf28A
CYP26C1
ENTPD4
GOPC
GP6
HHIP
LRRC58
PAX5
RBM46
RCOR3
RPL21
RPS4Y1
RUFY1
SLC2A4
SPNS1
WDR19
t-SNE 2D Group	23	
ACP1
MYOF
PSMC6
t-SNE 2D Group	13	
ABI2
t-SNE 2D Group	72	
AP2B1
HDLBP
NAMPT
t-SNE 2D Group	85	
BCL2
MTMR12
t-SNE 2D Group	136	
RBCK1
SLC34A2
WARS
t-SNE 2D Group	94	
C10orf81
UBXD8
t-SNE 2D Group	89	
BLOC1S2
ELMO2
FAM83B
FNDC3B
hCG1644954
hCG2002450
LIPI
MYST2
PIK3IP1
PPP1R3B
RANBP9
SLC25A36
SLC38A2
STK35
UFD1L
USP36
ZNF229
t-SNE 2D Group	77	
ASAP2
C10orf92
C5orf15
CCDC50
CCDC79
CNP
FGFR1
GAGE7
GAK
GJC1
IL31RA
INTS7
ITGA2B
JAK3
LARP1
LOC81691
NTN1
PHF21A
PIK3CA
PIK3CB
PIN4
SETDB1
TRAP1
t-SNE 2D Group	137	
RPL3
SF3B4
TRA2B
t-SNE 2D Group	114	
CXADR
PLXNA1
t-SNE 2D Group	81	
ATP2A2
BLMH
DYNC2H1
EXOSC2
FGF10
FHL3
FLJ22639
HIST1H3A
HPS3
LAMA4
LAP3
LASS1
LRRC37B
NPHP3
PCDHA7
PIK3R3
SLAMF7
SMARCA2
UBXN10
ZBTB41
t-SNE 2D Group	67	
ANP32E
GPRC5B
SMARCA4
t-SNE 2D Group	97	
C12orf34
CCDC38
CDKAL1
CNNM2
CR1
DNAH3
EAX06185
FAM65C
GRM3
hCG2042422
HMMR
IL6ST
MAB21L2
MAN1C1
PCDH8
PFKM
PTK6
SCYL2
TMEM135
t-SNE 2D Group	36	
ADSSL1
ALDH4A1
ANKRD17
CD244
CP
CRY1
CYLC1
FAM127C
FAM190B
FTSJD2
KCTD7
MRPS9
PRKDC
PTPRR
PUS1
SRP68
SYCP1
TRAPPC8
TTC25
XPO7
ZHX1
t-SNE 2D Group	33	
ADI1
AP1G1
APITD1
ARHGAP4
CLIC2
COL11A2
EPM2AIP1
FIBCD1
FUT9
GPR179
HSPB1
INTU
IQGAP2
LOC348430
MS4A6A
VSIG4
ZNF124
t-SNE 2D Group	111	
CLDN9
RNASEH2A
t-SNE 2D Group	135	
MGC59937
RPGRIP1
SLC35E1
TJAP1
USP6NL
ZC3HAV1
t-SNE 2D Group	16	
ABRA
ALCAM
ANKRD12
ANKRD43
ATF6
ATP2C1
ATXN2
C20orf4
CDY2A
CEACAM7
CKAP5
CLDND1
CSK
CSNK1G2
CTSO
EFTUD1
FBXO25
GPR21
GTPBP4
HAPLN4
HERC2
HUNK
JMJD8
KRT35
LCMT1
NPAS4
PHF10
POLQ
RBM5
SPOP
STAG3
STAT4
TLK2
TMEM198
TRANK1
WNT7A
ZNF544
t-SNE 2D Group	52	
ALDH1A1
CNTN6
DENND5B
ENC1
F2R
GALK1
HAP1
hCG1643338
KCNQ2
LOC90558
NAGS
NDST1
PGK1
SESTD1
SIPA1L2
SLC6A17
TBC1D15
ZNF100
t-SNE 2D Group	4	
AASDH
ALDH2
ANKFY1
ARSK
BRI3
C1R
CACNA2D4
CAMK1
FBXW11
GPD2
HIVEP2
IKBKB
INTS8
IP6K1
LEP
MED14
MGC39606
NEO1
OR1A1
PARP14
PDP1
PFKFB4
PLA2G1B
PLEKHG3
POLE
PTPRN
RASGEF1B
RAVER2
SLC8A1
TBX5
TCHP
TG
TRPV1
UPF2
VPS11
WDR11
ZNF266
ZNF443
t-SNE 2D Group	22	
ACOX2
DKFZp761B107
DLGAP4
FOXA3
GHRH
LRRC7
MARK1
NMNAT2
PES1
PIK3C2G
PMS2L11
PPP2R3B
PSMD3
RNF20
TSPAN33
ZBTB7C
t-SNE 2D Group	93	
BUD13
CNGA2
FAM45B
GLUL
KBTBD10
KIAA0372
LCT
LOC389024
SIK3
SLC4A5
SPTLC2
SYNE1
SYT14
UQCRFS1
WHDC1L1
t-SNE 2D Group	54	
ALDH3A1
APEX2
CDC5L
GPSM2
KIDINS220
NBAS
PCDH1
WASF2
t-SNE 2D Group	57	
AMPD2
ANKH
ANO6
BFAR
C17orf75
DAPK1
DNAH10
FNTB
FOXN2
GAR1
HSD17B4
KIAA1383
LOC440836
MAP3K4
MEGF6
NEK5
NTS
POC5
PTPN14
RPL5
SEC24A
t-SNE 2D Group	103	
CACNB3
EP300
LOC378025
MTO1
SMC1A
t-SNE 2D Group	49	
AKR1C2
AKR1C4
ASH2L
CDK5RAP2
CIRBP
CLNS1A
CTPS
DHX15
DHX9
DIAPH1
DNAJB1
DPF2
EDF1
GABRQ
HBS1L
HMGN5
HNRNPC
HNRNPL
HNRNPU
HNRPUL2
HSPA4L
HSPH1
ILF3
KRI1
LOC389405
MPHOSPH10
NONO
NOSIP
PAWR
PDE2A
PRKAR1B
RAD18
RBM8A
RPS3A
RSRC2
SAMSN1
SASH1
SH2D2A
SMAP
SMAP1L
SMC5
SRRM2
SUGP1
TAF9
TUBB2B
ZC3H14
t-SNE 2D Group	124	
EPN2
HSH2D
t-SNE 2D Group	31	
ADD3
ANKRD26
ARHGAP39
BET1
C19orf21
CLDN7
CLINT1
DLG5
DVL2
FAM83F
GOLGA3
GOLGA5
GOLGB1
GPR126
hCG1995472
HSP90AA1
IGBP1
IGF1R
LMTK2
LRRC62
NAV2
PAQR3
PEBP1
PIP5K1A
RALGPS2
REPS1
SFT2D3
SNX9
TNK1
TNS4
t-SNE 2D Group	101	
C5orf54
C7orf10
CLTCL1
DHX37
DIP2C
EFCAB5
IQSEC2
IQSEC3
MAP3K3
NUP210L
OSBPL5
PLSCR4
RAB41
RAPGEF6
RPS8
SAMD9
SEMA3A
UBA7
WDR70
ZNF3
t-SNE 2D Group	38	
AGAP3
ARMC3
BBS10
C11orf30
C7orf72
CD82
CHL1
CLDN4
CRLF1
CST1
DDX26B
FKBP5
FLJ20294
GGCX
GLIPR2
KIAA1618
LOC152663
MGAT4C
MTHFS
NRAP
PCDH12
RNF128
RPE65
SEC14L1
SLC44A4
SLC9A3
SNX30
TAOK3
TBC1D23
TOP1
UBN1
WDR93
XP_172625
ZNF132
t-SNE 2D Group	59	
ANKAR
ANKS1B
CEP152
GPT2
hCG1787564
IL18R1
MRRF
NUAK2
PDPK1
RLN2
SLC25A14
URG4
t-SNE 2D Group	46	
AIPL1
AMOT
ARMCX3
C16orf89
CAPN13
HELQ
KCNK18
PHKB
RGPD4
t-SNE 2D Group	19	
ACE
C15orf43
C21orf63
C9orf6
CADPS2
DDX55
KCNS2
MMP3
RAB3GAP2
SOHLH2
TACC2
t-SNE 2D Group	60	
ANKRD11
BUB1
C9orf89
CPB2
DROSHA
ERLEC1
FXR2
GALNT8
GLDN
HPSE
IFNG
INPP5B
KCNF1
NLRP8
NPSR1
PHLDB1
PLCH2
PLK1S1
PRLHR
PTPN1
SLC25A28
STAB2
tcag7.1017
TMEM106B
TRAF7
TRIM10
TRPM4
VAT1L
VPS13C
WWP2
t-SNE 2D Group	66	
ANO8
CNN1
DBNL
DPP8
HCLS1
PTPRC
SIK2
YIF1B
ZNF567
ZNF585A
t-SNE 2D Group	90	
BRD7
C13orf34
CCDC123
GABRR2
NHS
NLGN1
NPBWR2
POLR2A
RNF213
SFN
TIGD1
UBA1
t-SNE 2D Group	8	
ABCB7
BPTF
CACNA1B
DCAF4
EEF2K
FMO1
HGFAC
IL17RB
INPP5A
KIAA0460
LCA5L
LMLN
LOC730116
OR5R1
PFDN6
PIK3C2B
PIP4K2B
PLCL2
PRIM2
PUM1
RUNX1T1
SFMBT2
SH3PXD2A
SNX5
SPRY1
SYT11
TMEM131
TMEM132E
UBA2
t-SNE 2D Group	79	
ATG2A
CAP2
EXPH5
KIAA1279
KIF20A
SIPA1L3
SNRPD1
ST5
t-SNE 2D Group	62	
ANKRD36
ATP8B4
CALCOCO2
CYB5R1
GEN1
LEMD3
MICALL2
SON
STOML1
t-SNE 2D Group	110	
CDNF
COTL1
DDX51
HIST1H1B
INTS6
NARG2
NEUROD2
RAB39
RPS27A
t-SNE 2D Group	129	
HMG20A
KCNQ3
LOC121052
NNT
PAN2
PFKFB2
PRKAR2A
SETD5
t-SNE 2D Group	10	
ABCF2
BLK
JARID2
MLX
POLD3
RPL30
THOC1
t-SNE 2D Group	55	
ALOX15
CHORDC1
DSCAML1
IGF2R
KCNAB2
KIR2DS1
OR9A4
ORC6
PHF17
PTGR1
SAG
SIN3B
XG
ZNF143
t-SNE 2D Group	47	
AKAP6
BAT2D1
KLB
PTGFR
TMEM123
