# Supplementary material for: Wrangling Phosphoproteomic Data to Elucidate Cancer Signaling Pathways
Source: PLoS One. 2013 Jan 3;8(1):e52884. doi: 10.1371/journal.pone.0052884 (PMC3536783; doi:10.1371/journal.pone.0052884)
Supplement: Rfunctions S1 — LC_PLosONE_Rfunctions.R. R and RCytoscape functions for processing phosphoproteomic data and graphing networks. (R) [file pone.0052884.s013.r]

#
#	R and RCytoscape functions for processing phosphoproteomic data.
#		Author: Mark Grimes, Division of Biological Sciences, University of Montana
#				Mark.Grimes@mso.umt.edu
#
	rtklist <- c("ALK", "LTK", "AXL", "MER", "TYRO3", "DDR1" , "DDR2", "EGFR", "ERBB2", "ERBB3", "ERBB4", "EPHA1" , "EPHA2", "EPHA3","EPHA4", "EPHA5", "EPHA6", "EPHA7", "EPHA8"  , "EPHB1", "EPHB2", "EPHB3"   , "EPHB4", "EPHB6", "EPHX", "FGFR1" , "FGFR2", "FGFR3", "FGFR4", "IGF1R"  , "INSR", "INSRR", "MET", "RON", "MUSK", "CSF1R"    , "FLT3", "KIT", "PDGFRA", "PDGFRB", "PTK7", "RET", "ROR1", "ROR2", "ROS1", "RYK", "TEK", "TIE", "NTRK1"  , "NTRK2" ,"NTRK3"  ,"VEGFR1", "VEGFR2", "VEGFR3", "AATYK" , "AATYK2", "AATYK3", "STYK1")
	sfklist  <- c("BLK", "FGR", "FRK", "FYN", "HCK", "LCK", "LYN", "PTK6", "SRC", "YES1" )
	fungenes <- c(sfklist, rtklist)
# Get the plyr package; see http://had.co.nz/plyr/ >install.packages("plyr")
# Then run: 
library(plyr)
	printf <- function (thing) print(noquote(sprintf(thing)))			
# Function to select columns from spreadsheets:
get.colnames <- function(colnames) {
	cat("Enter column numbers to keep, one at a time, followed by <return>:","\n","\t")
		col.names <- read.table(stdin())
		col.names<-as.numeric(col.names$V1)
		return(col.names)	}
#
# use with sapply:	
get.gene <- function(cell) {  
		fixgenes = c("CDC2", "2-Sep", "3-Sep", "4-Sep", "5-Sep", "7-Sep", "8-Sep", "9-Sep", "1-Oct", "2-Oct", "3-Oct", "4-Oct", "6-Oct", "7-Oct", "11-Oct", "1-Mar", "2-Mar", "3-Mar", "4-Mar", "5-Mar", "6-Mar", "7-Mar", "8-Mar", "9-Mar", "10-Mar", "11-Mar", "C11orf58")
		corrects = c("CDK1", "SEPT2", "SEPT3", "SEPT4", "SEPT5", "SEPT7", "SEPT8", "SEPT9", "POU2F1", "POU2F2", "POU5F1", "POU5F1", "POU3F1", "POU3F2", "POU2F3", "MARCH1", "MARCH2", "MARCH3", "MARCH4", "MARCH5", "MARCH6", "MARCH7", "MARCH8", "MARCH9", "MARCH10", "MARCH11", "SMAP")
		x<-unlist(strsplit(as.character(cell), ";"))	
		for (i in 1:length(fixgenes)) {
			if (x[1] == fixgenes[i]) {
			x[1] <- corrects[i] 
			return (x[1])
			} 
		}
	 return(x[1]) }
#
#
get.gene.2 <- function(cell) {  
		fixgenes = c("CDC2", "2-Sep", "3-Sep", "4-Sep", "5-Sep", "7-Sep", "8-Sep", "9-Sep", "1-Oct", "2-Oct", "3-Oct", "4-Oct", "6-Oct", "7-Oct", "11-Oct", "1-Mar", "2-Mar", "3-Mar", "4-Mar", "5-Mar", "6-Mar", "7-Mar", "8-Mar", "9-Mar", "10-Mar", "11-Mar", "C11orf58", 'C17orf57', 'C3orf10',  'C7orf51')
		corrects = c("CDK1", "SEPT2", "SEPT3", "SEPT4", "SEPT5", "SEPT7", "SEPT8", "SEPT9", "POU2F1", "POU2F2", "POU5F1", "POU5F1", "POU3F1", "POU3F2", "POU2F3", "MARCH1", "MARCH2", "MARCH3", "MARCH4", "MARCH5", "MARCH6", "MARCH7", "MARCH8", "MARCH9", "MARCH10", "MARCH11", "SMAP", "EFCAB13", "BRK1", "NYAP1")
		x<-unlist(strsplit(as.character(cell), ";"))	
		for (i in 1:length(fixgenes)) {
			if (x[1] == fixgenes[i]) {
			x[1] <- corrects[i] 
			return (x[1])
			} 
		}
	 	if ((length(x)>1) & !(x[1] %in% datafile$Gene.Name) & (x[2] %in% datafile$Gene.Name)) return( x[2]) else
		return(x[1]) 		}
#__________
 		pick.unique <- function(genes) {
 			gene.v <- unlist(strsplit(as.character(genes), ";"))
			gene.v <- gsub(" ", "", gene.v, fixed=F)
 			genes <- 	paste(unique(gene.v), collapse=";")
 			return (genes)
 			}
 #	Functions to use org.Hs.egUNIPROT, then org.Hs.egGENENAME to go from UNIPROT to ENTREZ to GENENAME
	library('org.Hs.eg.db')
	sym2geneID <- function (sym) {
		if (sym %in% (keys(org.Hs.egSYMBOL2EG))) {
			return(org.Hs.egSYMBOL2EG[[sym]])
			} else return (NA)
		}
	geneID2sym <- function (geneID) {
		if (geneID %in% (keys(org.Hs.egSYMBOL))) {
			return(org.Hs.egSYMBOL[[geneID]])
			} else return (NA)
		}
	UNI.tab <- toTable(org.Hs.egUNIPROT)
	uni2geneID <- function (uni) {
		x<-unlist(strsplit(as.character(uni), ";"))
		uni <- x[1]
		if (uni %in% UNI.tab$uniprot_id) {
			generow <- which(UNI.tab$uniprot_id == as.character(uni)) 
			return(UNI.tab[generow[1], 1])
			} else return (NA)
		} 		# e.g. uni="P12931" = SRC
#
strippercent <- function(residue.raw) {    
			residue <- gsub("\\%", "\\", residue.raw, fixed=F) 
			return(residue)			}
stripbar <- function(cell) {    
			modcell <- gsub("\\|", "\\;", cell, fixed=F) 
			return(modcell)			}
stripdash <- function(cell) { 			
			modcell <- gsub("\\-", "\\", cell, fixed=F) 
			return(modcell)			}
subsemi <- function(cell) { 			
			modcell <- gsub("\\;", "\\,", cell, fixed=F) 
			return(modcell)			}
strip.t <- function(cell) {
			modcell <- gsub("\\t", "\\", cell, fixed=F) 
			return(modcell)			}
strip.sigma <- function(cell) {
			modcell <- gsub("\\§", "\\", cell, fixed=F) 
			return(modcell)			}
stripslash <- function(cell) { 			
			modcell <- gsub("\\\"", "\\", cell, fixed=F) 
			return(modcell)			}			
#				
get.sites <- function (cell) 
{
    modcell <- strippercent(cell)
	    cell <- modcell
    modcell <- strip.sigma(cell)
	    cell <- modcell
    modcell <- strip.t(cell)
	    cell <- modcell
    modcell <- subsemi(cell)
	    cell <- modcell
    modcell <- stripslash(cell)
	    cell <- modcell
    modcell <- stripslash(cell)
    return(modcell)
}
##
calc.ratio <- function(control, treated) {
	if (control==treated) {
		ratio=1
		return(ratio) } else
	if (control > treated) {
		if (treated==0) {
			ratio=-50
			return(ratio) } else
		if (control==0) {
			ratio=-10 
			return(ratio) } else
		if ((control < 0) & (treated < 0)) {
			ratio <- -(treated/control)
			return(ratio) } else
		if (treated < 0) {
			diff.f <- (treated - control) 	#  signal is the difference; a negative number
			denom.f <- (treated + control) 	#  positive if treated is more neg than control pos
			if (denom.f > 0) {
				ratio=-(diff.f/treated) 
				return(ratio) } else
			if (denom.f < 0) {
				ratio=(diff.f/control) 
				return(ratio) } } else
		ratio <- -1/(treated/control)		
		return(ratio) }
	if (control < treated) {		
		if (control==0) {
			ratio=50
			return(ratio) } else
		if (treated==0) {
			ratio=10 
			return(ratio) } else
		if ((control < 0) & (treated < 0)) {
			ratio <- 1/(treated/control)
			return(ratio) } else
		if (control < 0) {
			diff.f <- (treated - control) 	#  a positive number
			denom.f <- (treated + control) 	#  positive if control is more neg than treated pos
			if (denom.f > 0) {
				ratio=-(diff.f/control) 
				return(ratio) } else
			if (denom.f < 0) {
				ratio=(diff.f/treated) 
				return(ratio) } } else
		ratio <- (treated/control)  
		return(ratio)}
	}
#						
#  The following is for merging data from two runs of the same sample
# 	use: 	datafile$SY5Y <- mapply(merge2cols, colv1=datafile[,7], colv2=datafile[,9]) #  
merge2cols <- function (colv1, colv2) {
	newcolv=NA
	if (is.na(colv1) & is.na(colv2)) {
		newcolv=NA 
		return(newcolv)} else
	if (is.na(colv1) | is.na(colv2)) {
		newcolv <- sum(colv1, colv2, na.rm=TRUE)
		return(newcolv) } else
	if (colv1 == 0 | colv2 == 0) {
		newcolv <- colv1 + colv2
		return(newcolv)} else
	newcolv <- (colv1 + colv2)/2
	return(newcolv) }
	#
# Map HUGO names from PSP names
#
map.HUGO.name <- function(pspname, species) {
	PSProw <- which((PSP.map$PSP_NAME == as.character(pspname)) & (PSP.map$ORGANISM == as.character(species)))
	if (length(PSProw) >= 1) {
		mapped.name <-as.character(PSP.map[PSProw, "GENE_SYMBOL"])
		return(mapped.name[1])
		} else return("not ID mapped")
	}	
#
#
NA.zero <- function(data.file) {
	cf <- data.file[2:ncol(data.file)]
	zer0 <- which(cf==0, arr.ind = TRUE)
	cfNA <- as.matrix(cf)   # makes "numbers into characters" unless Gene.Name col is removed
	cfNA <- replace (cfNA, zer0, NA)
	cf <- cbind(data.file[,1], data.frame(cfNA))
 	names(cf)[1] <- "Gene.Name"
	return(cf)
}
# But for correlations, need a matrix
cor.NA <- function(cytoscape.file) {
	cf <- cytoscape.file[2:ncol(cytoscape.file)]
	zer0 <- which(cf==0, arr.ind = TRUE)
	cfNA <- as.matrix(cf)   # makes "numbers into characters" unless Gene.Name col is removed
	cfNA <- replace (cfNA, zer0, NA)
	cf.cor <- cor(cfNA, use = "pairwise.complete.obs", method = "pearson")
	# cr.cor <- cor(cfNA, use = "na.or.complete", method = "pearson") # need to understand difference here
	return(cf.cor)
}
# 
zero.NA <- function(cytoscape.file) {
	cf <- cytoscape.file[2:ncol(cytoscape.file)]
	cf[is.na(cf)] <- 0
	cf <- cbind(cytoscape.file$First.Gene.Name, cf)
	names(cf)[1] <- "First.Gene.Name"
	return(cf)
}
#	
prep.tbl <- function (cytoscape.file) {
	#	Prune data file for distance matrix / omit Total
	print(names(cytoscape.file))
	cat("\n","\t", "Set data columns for correlation calucations. ","\n","\t","First column number? ")
	firstcolnumber <- as.numeric(readLines(con = stdin(), n = 1))
	cat("\n","\t","Last column number? ")
	lastcolnumber <- as.numeric(readLines(con = stdin(), n = 1))
	datacols=c(firstcolnumber:lastcolnumber)
	datacol.names <- names(cytoscape.file[datacols])
	cat("\t", "data columns", "\n")
	print(datacol.names)
	 cydata <-cytoscape.file[, c(datacols)]
	 cytbl <- NA.zero(cydata)
	    tbl=data.matrix(cytbl)
		rownames (tbl) = cytoscape.file$First.Gene.Name
	return(tbl)
	}
dist.Euclid <- function (tbl) {
	# Compute Distance Matrix
		dm = as.matrix (dist (tbl), method = "euclidean")  # default method
	# set NA to two orders of magnitude higher than max distance
		dmz <- dm
		dmz[is.na(dmz)] <- 100*max(dmz, na.rm=T)
		dmz.ord <- cmdscale(dmz, k=3) 
		dev.new()
		plot(dmz.ord,  main="Euclidian Distance", xlab="")
		return(dmz.ord)	
		}
	#
dist.Pearson <- function (tbl) {
	#	Use 1 - abs(Pearson Correlation) as distance	
		cf.cor <- cor(t(tbl), use = "pairwise.complete.obs", method = "pearson")
		dissimilarity <- 1 - abs(cf.cor)
		distance <- as.dist(dissimilarity)
		dpz <- distance
		# set NA to two orders of magnitude higher than max distance
		dpz[is.na(dpz)] <- 100*max(dpz, na.rm=T)
		dpz.ord <- cmdscale(dpz, k=3) 
		dev.new()
		plot(dpz.ord,  main="Dissimilarity = 1 - Abs(Pearson Correlation)", xlab="")
		return(dpz.ord)
		}   
#
dist.Spearman <- function (tbl) {
	#	Use 1 - abs(Spearman Correlation) as distance	
		cf.cor <- cor(t(tbl), use = "pairwise.complete.obs", method = "spearman")
		dissimilarity <- 1 - abs(cf.cor)
		distance <- as.dist(dissimilarity)
		dpz <- distance
		# set NA to two orders of magnitude higher than max distance
		dpz[is.na(dpz)] <- 100*max(dpz, na.rm=T)
		dpz.ord <- cmdscale(dpz, k=3) 
		dev.new()
		plot(dpz.ord,  main="Dissimilarity = 1 - Abs(Spearman Correlation)", xlab="")
		return(dpz.ord)
		} 
#
	getpdbid <- function(pdbfile)	{
		sel  <- read.pdb(pdbfile)
		sel.df  <- data.frame(sel$atom)
		resno <- sel.df$resno
		sel.id  <- key[key$g.number %in% resno, ]
		return (sel.id$Gene.Name)
		}
	#
	nmissing <- function(x) sum(is.na(x))
	filled <- function (x) {length(x) - nmissing(x)}
	max.na <- function(x) max(x, na.rm=TRUE)
	min.na <- function(x) min(x, na.rm=TRUE)
	sum.na <- function(x) sum(x, na.rm=TRUE)
	 sd.na <- function(x) sd(x, na.rm=TRUE)

#
clust.eval <- function(clusterlist, tbl.sc) {
	evaluation <- data.frame(0)
	names(evaluation)[1] <- "Group"
	key  <- data.frame(1:length(rownames(tbl.sc)))
	key$Gene.Name <- rownames(tbl.sc)
	for (i in 1:length(clusterlist)) {
		cat("Starting Group", i, "\n")
		evaluation[i,1] <- i
		#
		evaluation$no.genes[i] <- length(clusterlist[[i]]$Gene.Name)
		#
		at = data.frame(tbl.sc[key$Gene.Name %in% clusterlist[[i]]$Gene.Name, ])
		# at <- at[-which(apply(at, 1, filled) == 0),]
		acol <- names(at[,which(numcolwise(filled)(at) != 0)])
		evaluation$no.samples[i] <- length(acol)
		at <- at[, acol]
		evaluation$total.signal[i] <- sum(at, na.rm=TRUE)
		if ((length (acol) == 1) || (length(clusterlist[[i]]$Gene.Name) == 1)) {
					evaluation$culled.by.slope[i] <- length(clusterlist[[i]]$Gene.Name) 
					evaluation$percent.NA[i] <- 0
					evaluation$percent.singlesamplegenes[i] <- 100
					evaluation$percent.singlegenesamples[i] <- 100
				} else	{
				evaluation$percent.NA[i] <-  100*(sum(numcolwise(nmissing)(at)) / (dim(at)[1]*dim(at)[2]))
				singlesamplegenes <- at[which(apply(at, 1, filled) == 1),]
				evaluation$percent.singlesamplegenes[i] <- 100*(nrow(singlesamplegenes) / dim(at)[1]) 
				singlegenesamples <- sum(numcolwise(filled)(at) == 1)
				evaluation$percent.singlegenesamples[i] <- 100*(singlegenesamples/dim(at)[2])
				cluster.mo <- at[order(-as.vector(colwise(sum.na)(data.frame(t(at))))), order(-as.vector(numcolwise(sum.na)(data.frame(at))))]
				slope <- apply(cluster.mo, 1, get.slope.a)
				badslope <- c(names(which(is.na(slope))), names(which(slope > 0)))
				evaluation$culled.by.slope[i] <- length(badslope)
				#
				cat("\n", length(badslope), "genes culled by slope", "\n")
			}		}	 
	#  Total signal scaled to percent NA = intensity
		cleargenes <- evaluation$no.genes - evaluation$culled.by.slope # may be 0
		realsamples <- evaluation$no.samples - (evaluation$no.samples * evaluation$percent.singlegenesamples/100) # may be 0
		intensity <- evaluation$total.signal - (evaluation$total.signal * evaluation$percent.NA/100)
		# calibrate intensity according to real samples and clear genes
			# - goal is to reward tightly focussed groups, but not too small or too big
		evaluation$Index  <- intensity * (1 + realsamples) * (1 + cleargenes) / (1 + evaluation$percent.NA)
		eval.sort <- evaluation[order(-evaluation$Index, evaluation$percent.NA), c("Group", "no.genes",  "culled.by.slope", "percent.singlesamplegenes","no.samples", "percent.singlegenesamples", "total.signal", "percent.NA", "Index" )] 
		 return(eval.sort)	
	}
# end clust.eval
#
singleclust.eval <-  function(cluster.df, tbl.sc) {
	evaluation <- data.frame(0)
	names(evaluation)[1] <- "Group"
	key  <- data.frame(1:length(rownames(tbl.sc)))
	key$Gene.Name <- rownames(tbl.sc)
	# for (i in 1:length(clusterlist)) {
	#	cat("Starting Group", i, "\n")
		i=1
		evaluation[i,1] <- i
		#
		evaluation$no.genes[i] <- length(cluster.df$Gene.Name)
		#
		at = data.frame(tbl.sc[key$Gene.Name %in% cluster.df$Gene.Name, ])
		acol <- names(at[,which(numcolwise(filled)(at) != 0)])
		evaluation$no.samples[i] <- length(acol)
		at <- at[, acol]
		evaluation$total.signal[i] <- sum(at, na.rm=TRUE)
		if ((length (acol) == 1) || (length(cluster.df$Gene.Name) == 1)) {
					evaluation$culled.by.slope[i] <- length(clusterlist[[i]]$Gene.Name) 
					evaluation$percent.NA[i] <- 0
					evaluation$percent.singlesamplegenes[i] <- 100
					evaluation$percent.singlegenesamples[i] <- 100
				} else	{
				evaluation$percent.NA[i] <-  100*(sum(numcolwise(nmissing)(at)) / (dim(at)[1]*dim(at)[2]))
				singlesamplegenes <- at[which(apply(at, 1, filled) == 1),]
				evaluation$percent.singlesamplegenes[i] <- 100*(nrow(singlesamplegenes) / dim(at)[1]) 
				singlegenesamples <- sum(numcolwise(filled)(at) == 1)
				evaluation$percent.singlegenesamples[i] <- 100*(singlegenesamples/dim(at)[2])
				cluster.mo <- at[order(-as.vector(colwise(sum.na)(data.frame(t(at))))), order(-as.vector(numcolwise(sum.na)(data.frame(at))))]
				slope <- apply(cluster.mo, 1, get.slope.a)
				badslope <- c(names(which(is.na(slope))), names(which(slope > 0)))
				evaluation$culled.by.slope[i] <- length(badslope)
				#
				cat("\n", length(badslope), "genes culled by slope", "\n")
			}			 
	#  Total signal scaled to percent NA = intensity
		cleargenes <- evaluation$no.genes - evaluation$culled.by.slope # may be 0
		realsamples <- evaluation$no.samples - (evaluation$no.samples * evaluation$percent.singlegenesamples/100) # may be 0
		intensity <- evaluation$total.signal - (evaluation$total.signal * evaluation$percent.NA/100)
		# calibrate intensity according to real samples and clear genes
			# - goal is to reward tightly focussed groups, but not too small or too big
		evaluation$Index  <- intensity * (1 + realsamples) * (1 + cleargenes) / (1 + evaluation$percent.NA)
		eval.sort <- evaluation[order(-evaluation$Index, evaluation$percent.NA), c("Group", "no.genes",  "culled.by.slope", "percent.singlesamplegenes","no.samples", "percent.singlegenesamples", "total.signal", "percent.NA", "Index" )] 
		 return(eval.sort)	
	}
# end singleclust.eval
#
clust.data <- function(clusterlist, tbl) {
	clust.list <- as.list(NULL)
	key  <- data.frame(1:length(rownames(tbl)))
	key$Gene.Name <- rownames(tbl)
	for (i in 1:length(clusterlist)) {
		at = data.frame(tbl[key$Gene.Name %in% clusterlist[[i]]$Gene.Name, ])
		acol <- names(at[,which(numcolwise(filled)(at) != 0)])
		if(length(acol)  == 1) {
			ats <- data.frame(cbind (rownames(at), as.numeric(at[, acol])))
			names(ats) <- c("Gene.Name", acol)
			}
		if(length(acol) >= 2) {
			ats <- cbind(rownames(at), at[, acol])
			names(ats)[1] <- "Gene.Name" }
		clust.list[[i]] <- ats
		}
		return (clust.list)	}
		#
clust.data.sc <- function(clusterlist) {
	clust.list <- as.list(NULL)
	for (i in 1:length(clusterlist)) {
		at = data.frame(tbl.sc[key$Gene.Name %in% clusterlist[[i]]$Gene.Name, ])
		acol <- names(at[,which(numcolwise(filled)(at) != 0)])
		if(length(acol)  == 1) {
			ats <- data.frame(cbind (rownames(at), as.numeric(at[, acol])))
			names(ats) <- c("Gene.Name", acol)
			}
		if(length(acol) >= 2) {
			ats <- cbind(rownames(at), at[, acol])
			names(ats)[1] <- "Gene.Name" }
		clust.list[[i]] <- ats
		}
		return (clust.list)	}	
		#
clust.data.from.vector <- function(vector, tbl) {
	key  <- data.frame(1:length(rownames(tbl)))
	key$Gene.Name <- rownames(tbl)
		at = data.frame(tbl[key$Gene.Name %in% vector, ])
		acol <- names(at[,which(numcolwise(filled)(at) != 0)])
		if(length(acol)  == 1) {
			ats <- data.frame(cbind (rownames(at), as.numeric(at[, acol])))
			names(ats) <- c("Gene.Name", acol)
			}
		if(length(acol) >= 2) {
			ats <- cbind(rownames(at), at[, acol])
			names(ats)[1] <- "Gene.Name" }
		clust.data <- ats
		return (clust.data)	}
	# end clust.data.from.vector
	#
#
##  This function takes the argument of a cluster data index, e.g., span3.clusters[26], from clust.data
# 		Graphs heat map and returns ordered data frame for saving in file
#			requires library ("gplots")
graph.cluster <- function(cluster.data.index) 	{
	cluster.df <- data.frame(cluster.data.index)
	if (ncol(cluster.df) <= 2) {
		cat ("\n","This is a single sample cluster!", "\n") 
		return (cluster.df) } else {
	cluster.m <- data.matrix(cluster.df[,2:ncol(cluster.df)])
	rownames(cluster.m) <- cluster.df$Gene.Name
	cluster.mo <- cluster.m[order(-as.vector(colwise(sum.na)(data.frame(t(cluster.m))))), order(-as.vector(numcolwise(sum.na)(data.frame(cluster.m))))]
		cluster.dftemp <- data.frame(cluster.mo)
		Gene.Name <- as.vector(rownames(cluster.mo))
		cluster.dfo <- base::cbind(Gene.Name, cluster.dftemp)
	cluster.mo[is.na(cluster.mo)] <- 0		
	rbyheatcolors <- colorRampPalette(colors=c('#3333FF', '#FFFF00'), bias=0.25, space="Lab", interpolate = "linear")
		# royal blue to yellow
		palette(c("black", rbyheatcolors(max(cluster.mo)/min(cluster.m, na.rm=TRUE))))			
	dev.new() # dev.new(width=2+0.1*ncol(cluster.mo), height=2.5+0.125*nrow(cluster.mo)) # can resize manually
 	heatmap.2(cluster.mo, dendrogram="none", trace="none", labRow=cluster.dfo$Gene.Name, labCol=colnames(cluster.mo), Rowv=NA, Colv=NA, hclustfun=NULL, scale="none", col=palette(), colsep=NULL, rowsep=NULL, sepwidth=c(0,0), revC=FALSE, keysize=1.8, density.info='histogram', denscol="green", main="Cluster Heatmap", margins=c(5.2, 6)) 
	return (cluster.dfo) }
	}
	# end graph.cluster
#
make.clusterlist <- function(tsnedata, toolong, tbl.sc)	{
		tsne.span2 <- spantree(dist(tsnedata), toolong=toolong)
		tsnedata.disc2 <-  distconnected(dist(tsnedata), toolong = toolong, trace = TRUE)  # test
		cat ("threshold dissimilarity", toolong, "\n", max(tsnedata.disc2), " groups","\n")
		ordiplot(tsnedata)
				lines(tsne.span2, tsnedata)
		ordihull(tsnedata, tsnedata.disc2, col="red", lwd=2)	
		# Find groups
		tsnedata.span2.df <- data.frame(rownames(tbl.sc))
		names(tsnedata.span2.df) <- "Gene.Name"
		tsnedata.span2.df$group <- tsnedata.disc2
		tsnedata.span2.list <- dlply(tsnedata.span2.df, .(group))  # GROUP LIST  !
		tsnedata.span2.df [which(tsnedata.span2.df$Gene.Name=="ALK"),]
		return(tsnedata.span2.list)	
	}
	# end make.clusterlist	
#
#  for use with data frame row
	get.slope<- function(cluster.row) {
		linmod <- lm(1:(ncol(cluster.row)-1)~as.numeric(cluster.row[1,2:ncol(cluster.row)]))
		slope <-  coefficients(linmod)[2]
		return(slope)
	}
	#
# different version for sapply
	get.slope.a <- function(cluster.row) {
		lrow <-  length(cluster.row)
		if(filled(cluster.row)==0) {slope = 1000} else {
		linmod <- lm(1:lrow~as.numeric(cluster.row))
		slope <-  coefficients(linmod)[2] }
		return(slope)
	}
# 
#	These are a group of 'cull' functions  
#		for more information see: ?subset; RSiteSearch("outliers")
#		chisq.test requires vectors of the same length, so use slope
#	Note: use scaled data for best results
#
cullbyslope <- function(cluster.data.index)  {
		cluster.trim=NULL; cluster.df=NULL; cluster.dftemp=NULL; cluster.mo=NULL
	cluster.df <- data.frame(cluster.data.index)
	if (ncol(cluster.df) <= 2) {
		cat ("\n","This is a single sample cluster!", "\n") 
		return (cluster.df) } else {
	cluster.m <- data.matrix(cluster.df[,2:ncol(cluster.df)])
	rownames(cluster.m) <- cluster.df$Gene.Name
	cluster.mo <- cluster.m[order(-as.vector(colwise(sum.na)(data.frame(t(cluster.m))))), order(-as.vector(numcolwise(sum.na)(data.frame(cluster.m))))]
		slope <- apply(cluster.mo, 1, get.slope.a)
		badslope <- c(names(which(is.na(slope))), names(which(slope > 0)))
		cluster.trim <-  cluster.mo[!(rownames(cluster.mo) %in% badslope),]
		cluster.trim <- cluster.trim[, which(colSums(cluster.trim, na.rm=TRUE) != 0)]
		cluster.dftemp <- data.frame(cluster.trim)
		Gene.Name <- as.vector(rownames(cluster.trim))
		cluster.trimdf <- base::cbind(Gene.Name, cluster.dftemp)
		return(cluster.trimdf)
	}
	}  # end clullbyslope
#  This makes sense
#
cullbottom <- function(cluster.data.index)  {
		cluster.trim=NULL; cluster.df=NULL; cluster.dftemp=NULL; cluster.mo=NULL
		cluster.df <- data.frame(cluster.data.index)
	if (ncol(cluster.df) <= 2) {
		cat ("\n","This is a single sample cluster!", "\n") 
		return (cluster.df) } else {
	cluster.m <- data.matrix(cluster.df[,2:ncol(cluster.df)])
	rownames(cluster.m) <- cluster.df$Gene.Name
	cluster.mo <- cluster.m[order(-as.vector(colwise(sum.na)(data.frame(t(cluster.m))))), order(-as.vector(numcolwise(sum.na)(data.frame(cluster.m))))]
	genemeans <- rowMeans(cluster.mo, na.rm=TRUE)
	genesums <- rowSums(cluster.mo, na.rm=TRUE)
	 meancull <- names(genemeans[which(genemeans < (mean(genemeans) - sd(genemeans)))])
	 sumcull <- names(genesums[which(genesums < (mean(genesums) - sd(genesums)))])
	cluster.trim <-  cluster.mo[!(rownames(cluster.mo) %in% unique(c(meancull, sumcull))),]
		cluster.trim <- cluster.trim[, which(colSums(cluster.trim, na.rm=TRUE) != 0)]
		cluster.dftemp <- data.frame(cluster.trim)
	Gene.Name <- as.vector(rownames(cluster.trim))
	cluster.trimdf <- base::cbind(Gene.Name, cluster.dftemp)
	return(cluster.trimdf)	}
}
cullhalf <- function(cluster.data.index)  {
		cluster.trim=NULL; cluster.df=NULL; cluster.dftemp=NULL; cluster.mo=NULL
		cluster.df <- data.frame(cluster.data.index)
	if (ncol(cluster.df) <= 2) {
		cat ("\n","This is a single sample cluster!", "\n") 
		return (cluster.df) } else {
	cluster.m <- data.matrix(cluster.df[,2:ncol(cluster.df)])
	rownames(cluster.m) <- cluster.df$Gene.Name
	cluster.mo <- cluster.m[order(-as.vector(colwise(sum.na)(data.frame(t(cluster.m))))), order(-as.vector(numcolwise(sum.na)(data.frame(cluster.m))))]
	genemeans <- rowMeans(cluster.mo, na.rm=TRUE)
	genesums <- rowSums(cluster.mo, na.rm=TRUE)
	 meancull <- names(genemeans[which(genemeans < mean(genemeans))])
	 sumcull <- names(genesums[which(genesums < mean(genesums))])
	cluster.trim <-  cluster.mo[!(rownames(cluster.mo) %in% unique(c(meancull, sumcull))),]
		cluster.trim <- cluster.trim[, which(colSums(cluster.trim, na.rm=TRUE) != 0)]
		cluster.dftemp <- data.frame(cluster.trim)
	Gene.Name <- as.vector(rownames(cluster.trim))
	cluster.trimdf <- base::cbind(Gene.Name, cluster.dftemp)
	return(cluster.trimdf)	}
}
#  Hypothesis-driven cull:  cull by presence of samples containing a particular gene
#
cullbygene <- function(cluster.data.index, gene.name) {
		cluster.trim1=NULL; cluster.df=NULL; cluster.dftemp=NULL; cluster.mo=NULL
	cluster.df <- data.frame(cluster.data.index)
	if (ncol(cluster.df) <= 2) {
		cat ("\n","This is a single sample cluster!", "\n") 
		return (cluster.df) } else {
	cluster.m <- data.matrix(cluster.df[,2:ncol(cluster.df)])
	rownames(cluster.m) <- cluster.df$Gene.Name
	cluster.mo <- cluster.m[order(-as.vector(colwise(sum.na)(data.frame(t(cluster.m))))), order(-as.vector(numcolwise(sum.na)(data.frame(cluster.m))))]
	 	cluster.trim1 <- cluster.mo[, !is.na(cluster.mo[gene.name, ])]
	 	cluster.trim2 <- cluster.trim1[which(rowSums(cluster.trim1, na.rm=TRUE) != 0),]
	 	cluster.dftemp <- data.frame(cluster.trim2)
		Gene.Name <- as.vector(rownames(cluster.trim2))
		cluster.trimdf <- base::cbind(Gene.Name, cluster.dftemp)
		return(cluster.trimdf)
	}	
}
#
#  This version cuts singlegenesampes too
cullssgenes <- function(cluster.data.index)	{
		cluster.trim=NULL; cluster.df=NULL; cluster.dftemp=NULL; cluster.mo=NULL
		cluster.df <- data.frame(cluster.data.index)
	if (ncol(cluster.df) <= 2) {
		cat ("\n","This is a single sample cluster!", "\n") 
		return (cluster.df) } else {
	cluster.m <- data.matrix(cluster.df[,2:ncol(cluster.df)])
	rownames(cluster.m) <- cluster.df$Gene.Name
	cluster.mo <- cluster.m[order(-as.vector(colwise(sum.na)(data.frame(t(cluster.m))))), order(-as.vector(numcolwise(sum.na)(data.frame(cluster.m))))]
	 	singlesamplerows <- which(apply(cluster.mo, 1, filled) == 1)
		singlegenesamples <- which(apply(t(cluster.mo), 1, filled) == 1)
		cluster.trim <- cluster.mo[-singlesamplerows, -singlegenesamples]
	 	cluster.dftemp <- data.frame(cluster.trim)
		Gene.Name <- as.vector(rownames(cluster.trim))
		cluster.trimdf <- base::cbind(Gene.Name, cluster.dftemp)
		return(cluster.trimdf)
	}	
}
#
#
clust.common <- function(clust.list1, clust.list2)	{
	tt.dd <- matrix(data = NA, nrow = length(clust.list1), ncol = length(clust.list2), byrow = FALSE, dimnames = NULL)
	for (i in 1:length(clust.list1)) {
		for (j in 1:length(clust.list2)) {
			a <- clust.list1[[i]]$Gene.Name
			b <- clust.list2[[j]]$Gene.Name
			common <- intersect (a, b)
			if (length (common) >= 1 )  {
				tt.dd[i,j] <- length (common)
				cat(i, ",", j, "\t", common, "\n") 
				if(any(fungenes %in% common)) print ("     ^-------NOTE!")	}
				}
			}
		return(tt.dd)	}
	# use: t.d <- clust.common(clust.list1, clust.list2)
	#
combine.clusters<- function (clust.data.index.1, clust.data.index.2) {
		cdf1 <- data.frame(clust.data.index.1)
		cdf2 <- data.frame(clust.data.index.2)
		combind <- plyr::join(cdf1, cdf2, by='Gene.Name', type="full")
		return(combind)	}
		#
combine.clusters.sc <- function (clust.data.sc.index.1, clust.data.sc.index.2) {
		cdf1 <- data.frame(clust.data.sc.index.1)
		cdf2 <- data.frame(clust.data.sc.index.2)
		combind1 <- plyr::join(cdf1, cdf2, by='Gene.Name', type="full")
		combind2 <- cullbyslope(combind1)
		return(combind2)	}
#
findgene <- function(gene, clusterlist) {
	cl.df <- ldply(clusterlist)
	return(cl.df[grepl(gene, cl.df$Gene.Name),])  
	}
#
addtolist <- function(clusterlist, newgenevector, newname) {
	cl.df <- ldply(clusterlist)
	cl.df <- cl.df[,-1]
	new.df <- data.frame(newgenevector)
	names(new.df) <- "Gene.Name"
	new.df$group <- newname
	cl.df2 <- rbind(cl.df, new.df)
	cl2.list <- dlply(cl.df2, .(group))
	return(cl2.list)
}
########################################################################################
# Functions for RCytoscape plots
# To UpDATE
# source("http://www.bioconductor.org/biocLite.R")
# biocLite("RCytoscape") 
# 
##
library(RCytoscape)
 	cy = CytoscapeConnection ()
#
#  Function to load the primary cytoscape file
#
#		cytofilename <- readLines(con = stdin(), n = 1)  # Test: cytofilename="VignetteNodesCy.txt"
#		cytoscape.file <- read.table(cytofilename, header=TRUE, sep = "\t", na.strings='', fill=TRUE)
#
#  Function to plot the primary cytoscape file
# 	syntax: > mydata<-plot.cy(cytoscape.file)
#
plot.cy <-function (cytoscape.file) {
		mydata <- new("graphNEL", edgemode='directed', nodes=as.character(cytoscape.file[, 1]))
#	Set up and load all the node attributes
	for (i in 2:ncol(cytoscape.file)) {
		mydata <- initNodeAttribute (graph=mydata,  attribute.name=names(cytoscape.file[i]), attribute.type='numeric', default.value=0.0)
		nodeData (mydata, n=as.character(cytoscape.file[, 1]), attr=names(cytoscape.file[i])) <- as.numeric(cytoscape.file[,i])
				}
		# load standard edge attributes
		mydata <- initEdgeAttribute (graph= mydata, attribute.name='edgeType', attribute.type='char', default.value='undefined')
 		mydata <- initEdgeAttribute(mydata, attribute.name = "Weight", attribute.type = "numeric", default.value = 0.0)
		return(mydata)	}
#
#
	load.an.edge <- function (Cy_Wind, Network.File) {
			filename=NULL
			 a = as.character(Network.File$Gene.1)
			 b = as.character(Network.File $Gene.2)
			nodenames <- unique(c(a,b))			
			edgeTypes <- levels(as.factor(Network.File$edgeType))
			subgraph2 <- new("graphNEL", nodes= nodenames, edgemode='undirected')
			subgraph2 <- initEdgeAttribute (graph= subgraph2, attribute.name='edgeType', attribute.type='char', default.value='undefined')
 			subgraph2 <- initEdgeAttribute(subgraph2, attribute.name = "Weight", attribute.type = "numeric", default.value = 0.0)
			subgraph2 = addEdge (as.vector(Network.File$Gene.1, mode="character"), as.vector(Network.File$Gene.2, mode="character"), subgraph2) 
			edgeData (subgraph2, as.vector(Network.File$Gene.1, mode="character"), as.vector(Network.File$Gene.2, mode="character"), attr='edgeType') <- as.character(Network.File$edgeType)
			edgeData (subgraph2, as.vector(Network.File$Gene.1, mode="character"), as.vector(Network.File$Gene.2, mode="character"), attr='Weight') <- Network.File$Weight
			addGraphToGraph (Cy_Wind, subgraph2)	
			redraw(Cy_Wind) 	
			showGraphicsDetails(Cy_Wind, TRUE)
			}
			###
#
	loadedges <- function (Cy_Wind, Network.File) {
			filename=NULL
			 a = as.character(Network.File$Gene.1)
			 b = as.character(Network.File $Gene.2)
			nodenames <- unique(c(a,b))			
			edgeTypes <- levels(as.factor(Network.File$edgeType))
			sepedges <- dlply(Network.File, .(edgeType)) 
			subgraph2 <- new("graphNEL", nodes= nodenames, edgemode='undirected')
			subgraph2 <- initEdgeAttribute (graph= subgraph2, attribute.name='edgeType', attribute.type='char', default.value='undefined')
 			subgraph2 <- initEdgeAttribute(subgraph2, attribute.name = "Weight", attribute.type = "numeric", default.value = 0.0)
			#
			for(i in 1:length(sepedges))	{
				filename[i] <- paste(edgeTypes[i], noquote("edges"), sep=" ", collapse=NULL)
				edgefile <- data.frame(sepedges[i])
				names(edgefile) <- names(Network.File)
				subgraph2 = addEdge (as.vector(edgefile$Gene.1, mode="character"), as.vector(edgefile$Gene.2, mode="character"), subgraph2) 
				edgeData (subgraph2, as.vector(edgefile$Gene.1, mode="character"), as.vector(edgefile$Gene.2, mode="character"), attr='edgeType') <- as.character(edgefile$edgeType)
				edgeData (subgraph2, as.vector(edgefile$Gene.1, mode="character"), as.vector(edgefile$Gene.2, mode="character"), attr='Weight') <-edgefile$Weight
				addGraphToGraph (Cy_Wind, subgraph2)	
				redraw(Cy_Wind) 	
				cat("\n", filename[i], "\n") 
					}
				cat("\n", filename) 	
				showGraphicsDetails(Cy_Wind, TRUE)
				}
				#
#				
plot.Ratio <- function (plotcolnumber)	{
	cydata <- new.CytoscapeWindow (names(cytoscape.file[plotcolnumber]), graph=mydata)
		setVisualStyle (cydata, "default")
	node.sizes     = c (135, 130, 108, 75, 35, 75, 108, 130, 135)
	setDefaultNodeShape(cydata, "ellipse")
	setDefaultNodeColor (cydata, '#C9C9C9') # gray 79
	setDefaultNodeSize  (cydata, 30) # for grey non-data nodes
	setDefaultNodeFontSize(cydata, 18)
	setDefaultNodeBorderWidth (cydata, 1.8)
	setDefaultNodeBorderColor (cydata, '#888888')  # gray 
	setDefaultEdgeLineWidth (cydata, 3)
    setDefaultEdgeColor (cydata, '#FFFFFF')  # white
    #
    		#	RATIO is plotted
			#	Blue is negative: Yellow positive, Green in middle
			#   Note - can plot ratio or ratio.N (normalized)
			#
		size.control.points = c (-50.0, -15.0, -5.0, 0.0, 5.0, 15.0, 50.0)
		color.control.points = c (-50.0, -10.0, -5.0, -2.25, 0.0, 2.25, 5.0, 10.0, 50.0)
		ratio.colors = c ('0099FF', '#007FFF','#00BFFF', '#00CCFF', '#00FFFF', '#00EE00', '#FFFF7E', '#FFFF00', '#FFE600', '#FFD700', '#FFCC00')
		displayGraph (cydata)
		layoutNetwork (cydata, 'grid') 
		setNodeColorRule (cydata, names(cytoscape.file[plotcolnumber]), color.control.points, ratio.colors, mode='interpolate')
		setNodeSizeRule (cydata, names(cytoscape.file[plotcolnumber]), size.control.points, node.sizes, mode='interpolate')
		setDefaultNodeSelectionColor (cydata,  "#CC00FF") 
		new.style.name = 'ratio.heat.map'
		return(new.style.name)
		return(cydata)
    }	
   #
plot.Intensity <- function (plotcolnumber) {
	cydata <- new.CytoscapeWindow (names(cytoscape.file[plotcolnumber]), graph=mydata)
		setVisualStyle (cydata, "default")
	node.sizes     = c (135, 130, 108, 75, 35, 75, 108, 130, 135)
	setDefaultNodeShape(cydata, "ellipse")
	setDefaultNodeColor (cydata, '#C9C9C9') # gray 79
	setDefaultNodeSize  (cydata, 30) # for grey non-data nodes
	setDefaultNodeFontSize(cydata, 18)
	setDefaultNodeBorderWidth (cydata, 1.8)
	setDefaultNodeBorderColor (cydata, '#888888')  # gray 
	setDefaultEdgeLineWidth (cydata, 3)
    setDefaultEdgeColor (cydata, '#888888')  # gray
    #
    		#	INTENSITY is plotted
			#   For intensity, white in middle
			# 	and fraction of max value is biggest
			#
		Intensity.Values <- cytoscape.file[plotcolnumber]  # set to intensity or normalized intensity
		maxint <- max(Intensity.Values) 
		minint <- min(Intensity.Values)
		icolors <- c('0099FF', '#007FFF','#00BFFF', '#00CCFF', '00FFFF', '#FFFFFF', '#FFFF7E', '#FFFF00', 'FFE600', 'FFD700', 'FFCC00')
		displayGraph (cydata)
		layoutNetwork (cydata, 'grid') 
		#  Some rules to set the color and size depending on the values of intensity
		if (maxint>abs(minint)) {
			setNodeColorRule (cydata, names(cytoscape.file[plotcolnumber]), c (-(maxint+1), -(maxint/5), -(maxint/10), -(maxint*0.045), 0.0, (maxint*0.045), (maxint/10), (maxint/5), (maxint+1)), icolors, mode='interpolate') 
			icontrol.points = c (-(maxint+1), -(maxint*0.3), -(maxint/10), 0.0, (maxint/10), (maxint*0.3), (maxint+1))
			}
		if (maxint<abs(minint)) {
			setNodeColorRule (cydata, names(cytoscape.file[plotcolnumber]), c ((minint-1), (minint/5), (minint/10), (minint*0.045), 0.0, -(minint*0.045), -(minint/10), -(minint/5), -(minint-1)), icolors, mode='interpolate') 
			icontrol.points = c ((minint-1), (minint*0.3), (minint/10), 0.0, -(minint/10), -(minint*0.3), abs(minint-1))
			}
		setNodeSizeRule (cydata, names(cytoscape.file[plotcolnumber]), icontrol.points, node.sizes, mode='interpolate')
		setDefaultNodeSelectionColor (cydata,  "#CC00FF") 
		displayGraph (cydata)
		layoutNetwork (cydata, 'grid') 
		new.style.name = 'intensity.heat.map'
		return(new.style.name)
		return(cydata)
 }   
#
plot.StringCS <- function (stringfilename) {
			cat("\n","\n","\t", "STRING file name?","\n","\t")
		stringfilename <- readLines(con = stdin(), n = 1)  # Test stringfilename <- "VignetteNodesString.txt"
		stnet <- read.table(stringfilename, header=TRUE, sep = "\t", comment.char = "", na.strings='', fill=TRUE)
			names(stnet)[1]="node1"  # to edit out the 'X.' or "#" 
			# fix up the gene names 
			stnet$node1 <- sapply(stnet$node1, get.gene) 
			stnet$node2 <- sapply(stnet$node2, get.gene)  
			# must make these factors to use levels()
			stnet$node1=as.factor(stnet$node1)
			stnet$node2=as.factor(stnet$node2)	 
			stnodes <- unique(c(levels(stnet[1,1]), levels(stnet[1,2])))
	# 	Prune data file
			stn <- stnet[,c(1:2)]
			names(stn) <- c('Gene.1', 'Gene.2')
			stn$experimental <- stnet$experimental
			stn$knowledge <- stnet$knowledge
			stn$homology <- stnet$homology
			stn$combined_score <- stnet$combined_score  #  skip next one for scale()
			# stn$Str.interaction <- "String" 
	#	Set up graph 		
			 stgraph <- new("graphNEL", nodes=stnodes, edgemode='undirected')
			 stgraph <- initEdgeAttribute (graph= stgraph, attribute.name='edgeType', attribute.type='char', default.value='String')
 			 stgraph <- initEdgeAttribute(stgraph, attribute.name = "homology", attribute.type = 'numeric', default.value = 0.0)
 			 stgraph <- initEdgeAttribute(stgraph, attribute.name = "knowledge", 'numeric', 0.0) 
			 stgraph <- initEdgeAttribute (stgraph, 'experimental', 'numeric', 0.0) 
			 stgraph <- initEdgeAttribute (stgraph, 'combined_score', 'numeric', 0.0) 
			 #
			 stgraph <- addEdge (as.vector(stn$Gene.1, mode="character"), as.vector(stn$Gene.2, mode="character"), stgraph) 
			 edgeData (stgraph, as.vector(stn$Gene.1, mode="character"), as.vector(stn$Gene.2, mode="character"), attr='homology') <- stn$homology
			 edgeData (stgraph, as.vector(stn$Gene.1, mode="character"), as.vector(stn$Gene.2, mode="character"), attr='knowledge') <- stn$knowledge
			 edgeData (stgraph, as.vector(stn$Gene.1, mode="character"), as.vector(stn$Gene.2, mode="character"), attr='experimental') <- stn$experimental
		 	 edgeData (stgraph, as.vector(stn$Gene.1, mode="character"), as.vector(stn$Gene.2, mode="character"), attr='combined_score') <- stn$combined_score
		#	Plot
			unlist(strsplit(stringfilename, ".", fixed = TRUE)) -> x
 			namewindow <- paste(x[1], noquote(' String combined score network'), sep="", collapse=NULL)
			strw <<- new.CytoscapeWindow (namewindow, stgraph)
						 displayGraph (strw)
						 layoutNetwork (strw, 'grid')
			setDefaultEdgeLineWidth (strw, 3)
		    setDefaultBackgroundColor (strw, 'FFFFFF') # white
    		setDefaultEdgeColor (strw, '#000000')  # black
    		setDefaultEdgeSelectionColor(strw, "#88FF00")
    		setDefaultNodeSelectionColor(strw, "#FF3388")
    		edgecolors = c('#008000', '#FF0000', '#0000FF', '#000000') #  green; red; blue; (black not used)
    		edgeTypes <- c( 'homology', 'knowledge', 'experimental', 'combined_score') #  = String interaction types            
    		myarrows <- c ('No Arrow', 'No Arrow', 'No Arrow', 'No Arrow')
			#setEdgeTargetArrowRule(strw, 'edgeType', edgeTypes, myarrows, default='No Arrow')  
    		#setEdgeTargetArrowColorRule(strw, "edgeType",  edgeTypes, edgecolors, default.color='#000000')      
    		#setEdgeSourceArrowColorRule(strw, "edgeType",  edgeTypes, myarrows, default.color='#000000')  
 			setEdgeColorRule(strw, 'edgeType', colors=edgecolors, control.points=edgeTypes, mode='lookup', default.color='#888888')    # 
 			minWeight <- min(stn$combined_score)
			maxWeight <- max(stn$combined_score)
			edge.attribute.values <- as.vector(stn$combined_score)
			weight.scale=scale(edge.attribute.values, scale=T, center=T)
			weight.scale=as.vector(weight.scale)
				minScale <- min(weight.scale, na.rm=T)
				maxScale <- max(weight.scale, na.rm=T)
			scalefactor = maxScale + abs(minScale)
			line.widths <- 1.8*scalefactor*scale(weight.scale + (abs(minScale) + 0.25), scale=(maxScale + scalefactor), center=FALSE)
			line.widths <- as.vector(line.widths) 
 			setEdgeLineWidthRule (strw, 'combined_score', as.character(edge.attribute.values), as.character(line.widths))
			setLayoutProperties (strw, "kamada-kawai-noweight", list (edge_attribute='combined_score', weight_type=3, min_weight=minWeight, max_weight=maxWeight, layout_passes=50, iterations_pernode=50, distance_strength=8008, rest_length=60, disconnected_strength=0.01, disconnected_rest_length=500, anticollisionStrength=10))
  			displayGraph (strw)
			RCytoscape::layoutNetwork (strw,  "kamada-kawai-noweight")
			#
			StringCS.style.name  <- paste(namewindow, noquote('style'), sep=" ", collapse=NULL)
	copyVisualStyle (strw, 'default', StringCS.style.name)
    setVisualStyle (strw, StringCS.style.name)
}
#	
nodeDprops <- function (windowname) {
	node.sizes     = c (135, 130, 108, 75, 35, 75, 108, 130, 135)
	setDefaultBackgroundColor (windowname, 'FFFFFF') # white
	setDefaultNodeShape(windowname, "ellipse")
	setDefaultNodeColor (windowname, '#C9C9C9') # gray 79
	setDefaultNodeSize  (windowname, 30) # for grey non-data nodes
	setDefaultNodeFontSize(windowname, 18)
	setDefaultNodeBorderWidth (windowname, 1.8)
	setDefaultNodeBorderColor (windowname, '#888888')  # gray 
    setDefaultNodeSelectionColor(windowname, "#FF3388")
    # setNodeLabelRule(windowname, node.attribute.name)
    floatPanel (cy, 'Data Panel')
   }
#
edgeDprops <- function(windowname)  {
	setDefaultEdgeLineWidth (windowname, 3)
    setDefaultEdgeColor (windowname, '#888888')  # gray
    setDefaultEdgeSelectionColor(windowname, "#FF6600")
    edgecolors = c('#FF0000', '#33FFCC', '#008000', '#EE00EE', '#0000FF', '#CC00FF', '#008000',  '#006666', '#000000', '#888888', '#00C78C') 
    #  red; turquois; green; magenta; blue; violet; green;  bluegreen; black; gray; turquoiseblue 
    edgeTypes <- c("pp", 'homology', 'knowledge', 'experimental', 'combined_score',  "Physical interactions","Pathway", "Predicted", "Genetic interactions", "merged" , "Shared protein domains")             
    myarrows <- c ('Arrow', 'No Arrow', 'No Arrow', 'No Arrow', 'No Arrow', 'No Arrow', 'No Arrow', 'No Arrow', 'No Arrow', 'No Arrow', 'No Arrow')
	setEdgeTargetArrowRule(windowname, 'edgeType', edgeTypes, myarrows, default='No Arrow')  
    setEdgeTargetArrowColorRule(windowname, "edgeType",  edgeTypes, edgecolors, default.color='#FF0000')      
    setEdgeSourceArrowColorRule(windowname, "edgeType",  edgeTypes, myarrows, default.color='#FF0000')  
 	setEdgeColorRule(windowname, 'edgeType', edgeTypes, edgecolors, mode='lookup', default.color='#888888')    # 
	}
	#
intensityprops <- function (windowname, cytoscape.file) {
		setVisualStyle (windowname, "default")
	print (getNodeAttributeNames (windowname))
	cat("\n","\n","\t", "Which attribute will set node size and color?")
	plotcol <- as.character(readLines(con = stdin(), n = 1))
	node.sizes     = c (135, 130, 108, 75, 35, 75, 108, 130, 135)
	Intensity.Values <- cytoscape.file[, plotcol]  # set to intensity or normalized intensity
		maxint <- max(Intensity.Values, na.rm=TRUE) 
		minint <- min(Intensity.Values, na.rm=TRUE)
		icolors <- c('0099FF', '#007FFF','#00BFFF', '#00CCFF', '00FFFF', '#FFFFFF', '#FFFF7E', '#FFFF00', 'FFE600', 'FFD700', 'FFCC00')
		displayGraph (windowname)
		#  Some rules to set the color and size depending on the values of intensity
		if (maxint>abs(minint)) {
			setNodeColorRule (windowname, names(cytoscape.file[plotcol]), c (-(maxint+1), -(maxint/5), -(maxint/10), -(maxint*0.045), 0.0, (maxint*0.045), (maxint/10), (maxint/5), (maxint+1)), icolors, mode='interpolate') 
			icontrol.points = c (-(maxint+1), -(maxint*0.3), -(maxint/10), 0.0, (maxint/10), (maxint*0.3), (maxint+1))
			}
		if (maxint<abs(minint)) {
			setNodeColorRule (windowname, names(cytoscape.file[plotcol]), c ((minint-1), (minint/5), (minint/10), (minint*0.045), 0.0, -(minint*0.045), -(minint/10), -(minint/5), -(minint-1)), icolors, mode='interpolate') 
			icontrol.points = c ((minint-1), (minint*0.3), (minint/10), 0.0, -(minint/10), -(minint*0.3), abs(minint-1))
			}
		setNodeSizeRule (windowname, names(cytoscape.file[plotcol]), icontrol.points, node.sizes, mode='interpolate')
		setDefaultNodeSelectionColor (windowname,  "#CC00FF") 
		new.style.name = paste(plotcol, noquote(" intensity"),  sep="", collapse=NULL) 
		copyVisualStyle(windowname, 'default', new.style.name)
		setVisualStyle(windowname, new.style.name)
		redraw (windowname)
		return(windowname)
 }  
 #
 ratioprops <- function (windowname, cytoscape.file) {
	print (getNodeAttributeNames (windowname))
	cat("\n","\n","\t", "Which attribute will set node size and color?")
	plotcol <- as.character(readLines(con = stdin(), n = 1))
	setVisualStyle (windowname, "default")
	node.sizes     = c (135, 130, 108, 75, 35, 75, 108, 130, 135)
	setDefaultNodeShape(windowname, "ellipse")
	setDefaultNodeColor (windowname, '#C9C9C9') # gray 79
	setDefaultNodeSize  (windowname, 30) # for grey non-data nodes
	setDefaultNodeFontSize(windowname, 18)
	setDefaultNodeBorderWidth (windowname, 1.8)
	setDefaultNodeBorderColor (windowname, '#888888')  # gray 
	setDefaultEdgeLineWidth (windowname, 3)
    setDefaultEdgeColor (windowname, '#FFFFFF')  # white
    #
    		#	RATIO is plotted
			#	Blue is negative: Yellow positive, Green in middle
			#   Note - can plot ratio or ratio.N (normalized)
			#
		size.control.points = c (-50.0, -15.0, -5.0, 0.0, 5.0, 15.0, 50.0)
		color.control.points = c (-50.0, -10.0, -5.0, -2.25, 0.0, 2.25, 5.0, 10.0, 50.0)
		ratio.colors = c ('0099FF', '#007FFF','#00BFFF', '#00CCFF', '#00FFFF', '#00EE00', '#FFFF7E', '#FFFF00', '#FFE600', '#FFD700', '#FFCC00')
		displayGraph (windowname)
		setNodeColorRule (windowname, names(cytoscape.file[plotcol]), color.control.points, ratio.colors, mode='interpolate')
		setNodeSizeRule (windowname, names(cytoscape.file[plotcol]), size.control.points, node.sizes, mode='interpolate')
		setDefaultNodeSelectionColor (windowname,  "#CC00FF") 
		new.style.name = paste(plotcol, noquote(" ratio"),  sep="", collapse=NULL) 
		copyVisualStyle(windowname, 'default', new.style.name)
		setVisualStyle(windowname, new.style.name)
		return(windowname)
    }
 #
 single_edgeprops <- function (windowname, edge.file)  {
	maxWeight <- max(edge.file[, "Weight"], na.rm=T)
	minWeight <- min(edge.file[, "Weight"], na.rm=T)
	edge.attribute.values <- edge.file[, "Weight"]
	weight.scale=scale(edge.attribute.values, scale=T, center=T)
		minScale <- min(weight.scale, na.rm=T)
		maxScale <- max(weight.scale, na.rm=T)
	scalefactor = maxScale + abs(minScale)
	# some tweaking may be required here
	line.widths <- (maxScale + scalefactor + 2)*scale(weight.scale + (abs(minScale) + 0.25), scale=(maxScale + scalefactor), center=FALSE)
	line.widths <- as.vector(line.widths)
	setVisualStyle(windowname, "default") # don't want to do this, would rather do the following, but only default style is set
			# cat("Cytoscape Visual Styles", "\n", "_________________", "\n")		
		 	# print(getVisualStyleNames(windowname))		
			# cat("\n","\t", "Which Visual Style to use? ","\n","\t") 
			# cystylename <- as.character(readLines(con = stdin(), n = 1))
			# EM.style.name  <- paste(cystylename, noquote('Edge Merge'), sep=" ", collapse=NULL)
			# copyVisualStyle (mgcy, cystylename, EM.style.name)
			# setVisualStyle (mgcy, EM.style.name)
    setEdgeLineWidthRule (windowname, "Weight", as.character(edge.attribute.values), as.character(line.widths))
 	displayGraph (windowname) 
 	showGraphicsDetails (windowname, TRUE)
 	setLayoutProperties (windowname, "kamada-kawai-noweight", list (edge_attribute='Weight', weight_type=3, min_weight=minWeight, max_weight=maxWeight, layout_passes=50, iterations_pernode=50, distance_strength=8008, rest_length=60, disconnected_strength=0.01, disconnected_rest_length=500, anticollisionStrength=10)) 
 	layoutNetwork (windowname, "kamada-kawai-noweight")
 	fitContent(windowname) 
 	 	#viz.styles <- getVisualStyleNames(windowname)
	    #EM.style.name <- paste(viz.styles[length(viz.styles)], noquote('Edge Merge'), sep=" ", collapse=NULL)
			# this should be the most recently created visual style; best if new style created after all viz props set in "default"		
				#copyVisualStyle (windowname, 'default', EM.style.name)
			    #setVisualStyle (windowname, EM.style.name)
		}	
#
se_edgeprops_nolayoutNetwork <- function (windowname, edge.file)  {
	maxWeight <- max(edge.file[, "Weight"], na.rm=T)
	minWeight <- min(edge.file[, "Weight"], na.rm=T)
	edge.attribute.values <- edge.file[, "Weight"]
	weight.scale=scale(edge.attribute.values, scale=T, center=T)
		minScale <- min(weight.scale, na.rm=T)
		maxScale <- max(weight.scale, na.rm=T)
	scalefactor = maxScale + abs(minScale)
	# some tweaking may be required here
	line.widths <- (maxScale + scalefactor + 2)*scale(weight.scale + (abs(minScale) + 0.25), scale=(maxScale + scalefactor), center=FALSE)
	line.widths <- as.vector(line.widths)
	setVisualStyle(windowname, "default") # don't want to do this, would rather do the following, but only default style is set
			# cat("Cytoscape Visual Styles", "\n", "_________________", "\n")		
		 	# print(getVisualStyleNames(windowname))		
			# cat("\n","\t", "Which Visual Style to use? ","\n","\t") 
			# cystylename <- as.character(readLines(con = stdin(), n = 1))
			# EM.style.name  <- paste(cystylename, noquote('Edge Merge'), sep=" ", collapse=NULL)
			# copyVisualStyle (mgcy, cystylename, EM.style.name)
			# setVisualStyle (mgcy, EM.style.name)
    setEdgeLineWidthRule (windowname, "Weight", as.character(edge.attribute.values), as.character(line.widths))
 	displayGraph (windowname) 
 	showGraphicsDetails (windowname, TRUE)
 	# setLayoutProperties (windowname, "kamada-kawai-noweight", list (edge_attribute='Weight', weight_type=3, min_weight=minWeight, max_weight=maxWeight, layout_passes=50, iterations_pernode=50, distance_strength=8008, rest_length=60, disconnected_strength=0.01, disconnected_rest_length=500, anticollisionStrength=10)) 
 	# layoutNetwork (windowname, "kamada-kawai-noweight")
 	# fitContent(windowname) 
 	# 	viz.styles <- getVisualStyleNames(windowname)
	#    EM.style.name <- paste(viz.styles[length(viz.styles)], noquote('Edge Merge'), sep=" ", collapse=NULL)
			# this should be the most recently created visual style; best if new style created after all viz props set in "default"		
	#			copyVisualStyle (windowname, 'default', EM.style.name)
	#		    setVisualStyle (windowname, EM.style.name)
		}
#
PSP.child <- function(nodelist) {
	 # 	Get kinase substrate dataset into Cytoscape
	 # returns data frame; use 'newdf <- PSP.child(nodelistname)
	 # load("PSP_data.RData") and don't need to read tabl
	 # kinsub <- read.table("kin sub HUGO_CDK1.txt", header=TRUE, sep = "\t", na.strings='', fill=TRUE)
	 # # Excel messed up some names!  So, fix it up:
	  kinsub$Kinase <- sapply(kinsub$Kinase, get.gene)  
	  kinsub$substrate <- sapply(kinsub$substrate, get.gene)
	  kinsub$Kinase=as.factor(kinsub$Kinase) 	# must make these factors to use levels()
	  kinsub$substrate=as.factor(kinsub$substrate)
	 ksnodes <- unique(c(levels(kinsub[1,1]), levels(kinsub[1,2])))
	 ksgraph <- new("graphNEL", nodes=ksnodes, edgemode='directed')
	 ksgraph <- initNodeAttribute (graph=ksgraph,  attribute.name='Gene.Name', attribute.type='char', default.value='undefined')
	 nodeData (ksgraph, n=ksnodes, attr="Gene.Name") <- ksnodes
	 ksgraph <- initEdgeAttribute (graph=ksgraph, attribute.name='edgeType', attribute.type='char', default.value ='pp')
	 ksgraph <- initEdgeAttribute (graph=ksgraph, attribute.name='Weight', attribute.type='numeric', default.value = 0)
	 ksgraph <- addEdge (as.vector(kinsub$Kinase, mode="character"), as.vector(kinsub$substrate, mode="character"), ksgraph)
	 edgeData (ksgraph, as.vector(kinsub$Kinase, mode="character"), as.vector(kinsub$substrate, mode="character"), 'edgeType') <- 'pp' 
	 edgeData (ksgraph, as.vector(kinsub$Kinase, mode="character"), as.vector(kinsub$substrate, mode="character"), 'Weight') <- 0.25 
	 cywind <- CytoscapeWindow ('PSP kinase-substrate', graph=ksgraph)
	 displayGraph (cywind) 
	 layoutNetwork (cywind, "grid") 
	 nodenames <- unique(levels(as.factor(nodelist)))
	 nodestoplot <- intersect(nodenames, ksnodes)
 	 clearSelection (cywind) # clear selection first
     selectNodes (cywind, nodestoplot) 
     # create an index so that this command can be run multiple times, creating a sub network graph with a new name each time
		j = 1
		cywinds <- getWindowList(cy)
		childname <- 'PSP kinase-substrate - Child..1'		
		if (childname %in% cywinds) { # childname = cywinds[cywinds %in% childname]
			j <- j + 1
			unlist(strsplit(childname, "..", fixed = TRUE)) -> x		
			childname <- paste(x[1], noquote("_PSP Child.."), j, sep="", collapse=NULL)		
			}
	   pspW <- createWindowFromSelection (cywind, childname, TRUE)
	  layoutNetwork (pspW, "kamada-kawai") 
	  redraw (pspW)
	  deleteWindow(cy, window.title="PSP kinase-substrate")  # if done with this now  
	###########################  keep this as one function for now
	#  get.PSP.child < function (pspsub) {
	# Get PSP Child network
	cat("Cytoscape Windows", "\n")	 
	getWindowList(cy)
		 pspsub <- existing.CytoscapeWindow(childname , copy=TRUE)  # 18 nodes 22 edges
		 pspG <- pspsub@graph
		 	slotNames(pspG)
		 	eda.names(pspG)
			psp.edges <- eda(pspG, 'interaction')
		psp.df <-data.frame(cbind(names(psp.edges), as.vector(psp.edges)))
		names(psp.df)[1:2] <- c("Edge", "edgeType")
		setDefaultBackgroundColor (cy, 'FFFFFF')
	 # Now need to split the edge GENE1 | GENE2 format into two columns like GM and String
		# "|" is a special character that causes problems
		# 		
		p0 <-sapply(psp.df$Edge, stripbar)
		p1 <-sapply(p0, get.gene.name)
		p2 <-sapply(p0, get.gene.name.2)
		psp.df$Gene.1 <-as.vector(p1)
		psp.df$Gene.2 <-as.vector(p2)
		# give pp a quanitative value
		psp.df$Weight <- 0.25  ####	 an arbitrary value
		psp.df <- psp.df[,c(3,4,5,2)]
		return (psp.df)
	}	
#
sub.network.1 <- function (cy.window, selection) {
	cat("Cytoscape Windows", "\n")
	print (	getWindowList(cy))
	cat ("\n", "\t", "Which Cytoscape Window contains the selected nodes?", "\n", "\t")
	cy.window <- readLines(con = stdin(), n = 1)
	w2 <- existing.CytoscapeWindow (cy.window,  copy.graph.from.cytoscape.to.R=TRUE)
	selection <- getSelectedNodes(w2)
	coords <- getNodePosition(w2, selection)
	new.window.title <- paste(cy.window, noquote("Sub-Network"), sep="_", collapse=NULL)
	c2 <- createWindowFromSelection (w2, new.window.title, TRUE)
	g2 <- getGraph (c2)
		  x = as.integer (sapply (coords, function (node.loc) return (node.loc$x)))
		  y = as.integer (sapply (coords, function (node.loc) return (node.loc$y)))
  	setNodePosition (c2, selection, x, y)
  	fitContent (c2)
  	showGraphicsDetails (c2, TRUE)
  	}
#
sub.Network <- function(nodes) {
		cat("Cytoscape Windows", "\n", "_________________", "\n")	 
		cywinds <- getWindowList(cy)
		cat(cywinds, sep = "\n")
		cat("\n","\t", "Which Cytoscape window contains the selected nodes? ","\n","\t") 
		cywindname <- as.character(readLines(con = stdin(), n = 1))
			w2 <- existing.CytoscapeWindow (cywindname,  copy.graph.from.cytoscape.to.R=TRUE)
		unlist(strsplit(cywindname, "..", fixed = TRUE)) -> x
		# create an index so that this command can be run multiple times, creating a sub network graph with a new name each time
		j = 1
		childname <- paste(x[1], noquote("_subnetwork..1"), sep="", collapse=NULL) 
		while (childname %in% cywinds) {
			j <- j + 1
			x[2] <- j
			childname <- paste(x[1], noquote("_subnetwork.."), j, sep="", collapse=NULL)		
			next }
		#
		selection <- getSelectedNodes(w2)
		cat (selection, sep = "\n") 
	    cat("\n", "Copy and paste nodes above to retrieve networks from STRING and GeneMANIA as .txt files")
		cat("\n","\t", "Write a file of node names for website network retrieval?","\n", "(T or F)", "\t")
			writeresponse <- as.logical(readLines(con = stdin(), n = 1))
			if (writeresponse == TRUE) {
			 unlist(strsplit(childname, "_", fixed = TRUE)) -> z
			 namefile <- paste(z[1],  j, noquote("_subgenes.txt"), sep="", collapse=NULL)
			 cat("\n", "  Use this file:", "\n", "\t", namefile, "\n", "to retrieve networks from STRING and GeneMANIA as .txt files")
			 write.table(sort(selection), file= namefile, sep="\t", eol = "\n", quote = FALSE, row.names=FALSE, col.names=FALSE)
			 }
		seledges <- getSelectedEdges (w2)
		coords <- getNodePosition(w2, selection)
		subW <- createWindowFromSelection (w2, childname, return.graph=TRUE)
		g2 <- getGraph (subW)
		  x1 = as.integer (sapply (coords, function (node.loc) return (node.loc$x)))
		  y1 = as.integer (sapply (coords, function (node.loc) return (node.loc$y)))
		#  set visual style to the last one created
		# NOTE:  request getVisualStyle = the active style in that window
		#viz.styles <- getVisualStyleNames(w2)
		#setVisualStyle (subW, viz.styles[length(viz.styles)])	
		setNodePosition (subW, selection, x1, y1)
	  	fitContent (subW)
  		showGraphicsDetails (subW, TRUE)
#
		 subW2 <- existing.CytoscapeWindow (childname,  copy.graph.from.cytoscape.to.R=TRUE)
		 return (subW2)
		}

subclone.net <- function(nodes, CytoscapeWindowTitle) {
	CytoscapeWindow <- existing.CytoscapeWindow (CytoscapeWindowTitle,  copy.graph.from.cytoscape.to.R=F)
		cywinds <- getWindowList(cy)
		unlist(strsplit(CytoscapeWindowTitle, "..", fixed = TRUE)) -> x
		# create an index so that this command can be run multiple times, creating a sub network graph with a new name each time
		j = 1
		childname <- paste(x[1], noquote("_subnetwork..1"), sep="", collapse=NULL) 
		while (childname %in% cywinds) {
			j <- j + 1
			x[2] <- j
			childname <- paste(x[1], noquote("_subnetwork.."), j, sep="", collapse=NULL)
					next }
		selection <- as.character(nodes)
		cat (selection, sep = "\n") 
	    cat("\n", "in")
		cat("\n","\t", CytoscapeWindowTitle, "\n")
		selectNodes(CytoscapeWindow, selection, preserve.current.selection=FALSE)
		coords <- getNodePosition(CytoscapeWindow, selection)
		subW <- createWindowFromSelection (CytoscapeWindow, childname, return.graph=TRUE)
		g2 <- getGraph (subW)
		  x1 = as.integer (sapply (coords, function (node.loc) return (node.loc$x)))
		  y1 = as.integer (sapply (coords, function (node.loc) return (node.loc$y)))
	
		setNodePosition (subW, selection, x1, y1)
	  	fitContent (subW)
  		showGraphicsDetails (subW, TRUE)
		 subW2 <- existing.CytoscapeWindow (childname,  copy.graph.from.cytoscape.to.R=TRUE)
		 return (subW2)
		}
#
##
get.String.edges <- function (stnet)	{
  # use stn <- get.String.edges(stringfile)
	#  String file input and cleanup  
	#		- We want the same node IDs
		cat("Cytoscape Windows", "\n", "_________________", "\n")	 
		cywinds <- getWindowList(cy)
		cat(cywinds, sep = "\n")
		cat("\n","\t", "Which Cytoscape window contains nodes to plot String edges? ","\n","\t") 
			cywindname <- as.character(readLines(con = stdin(), n = 1))
			cw2 <- existing.CytoscapeWindow (cywindname,  copy.graph.from.cytoscape.to.R=TRUE)
			winnodes <- getAllNodes(cw2)
		cat("\n","\n","\t", "STRING file name?","\n","\t")
		stringfilename <- readLines(con = stdin(), n = 1)  # 
		stnet <- read.table(stringfilename, header=TRUE, sep = "\t", comment.char = "", na.strings='', fill=TRUE)
			names(stnet)[1]="node1"  # to edit out the 'X.' or "#" 
			# fix up the gene names 
			stnet$node1 <- sapply(stnet$node1, get.gene) 
			stnet$node2 <- sapply(stnet$node2, get.gene)  
			# must make these factors to use levels()
			# stnet$node1=as.factor(stnet$node1)
			# stnet$node2=as.factor(stnet$node2)	 
			#stnodes <- unique(c(levels(stnet[1,1]), levels(stnet[1,2])))
			# try this without factors
			stnodes <- unique(c(as.character(stnet$node1), as.character(stnet$node2)))
			flub <- setdiff(stnodes, winnodes) # setdiff( winnodes, stnodes) is the non-string node set
			# if there is a String flub
			if (length(flub) >= 1) { 
				cat("\n","\t", "The following String names do not match ", cywindname, " nodes:","\n","\t", flub)
				#  Just get rid of the offending nodes
				if (any(stnet$node1 %in% flub)) stnet <- stnet[-which(stnet$node1 %in% flub), ]
				if (any(stnet$node2 %in% flub)) stnet <- stnet[-which(stnet$node2 %in% flub), ]
								}
		# 	Rearrange data file		
			stn <- stnet[,c(1:2)]
			names(stn) <- c('Gene.1', 'Gene.2')
			stne <- stn
			stne$Weight <- stnet$experimental
			stne$edgeType <- "experimental"
			stnk <- stn
			stnk$Weight <- stnet$knowledge
			stnk$edgeType <- "knowledge"
			stnh <- stn
			stnh$Weight <- stnet$homology
			stnh$edgeType <- "homology"
			stncs <- stn
			stncs$Weight <- stnet$combined_score
			stncs$edgeType <- "combined_score"
			stn <- rbind (stne, stnk, stnh, stncs)
			nones <- which (stn$Weight==0)
			stn <- stn[-nones, ]		
			return (stn)	
			}
	#
String.edge.width.props <- function (Cy_Wind, Network.File)  {
 			minWeight <- min(Network.File$Weight)
			maxWeight <- max(Network.File$Weight)
			edge.attribute.values <- as.vector(Network.File$Weight)
			weight.scale=scale(edge.attribute.values, scale=T, center=T)
			weight.scale=as.vector(weight.scale)
				minScale <- min(weight.scale, na.rm=T)
				maxScale <- max(weight.scale, na.rm=T)
			scalefactor = maxScale + abs(minScale)
			line.widths <- scalefactor*scale(weight.scale + (abs(minScale) + 0.25), scale=(maxScale + scalefactor), center=FALSE)
			line.widths <- as.vector(line.widths) 
			setVisualStyle(Cy_Wind, "default") # don't want to do this but see below
 			setEdgeLineWidthRule (Cy_Wind, 'Weight', as.character(edge.attribute.values), as.character(line.widths))
 			# this creates a problem: node size and color are lost; style is set back to 'default'
 			viz.styles <- getVisualStyleNames(Cy_Wind)
			string.style.name <- paste(viz.styles[length(viz.styles)], noquote(" String"), sep="", collapse=NULL)
			# this should be the most recently created visual style			
 	 			displayGraph (Cy_Wind)
				fitContent (Cy_Wind)
				showGraphicsDetails(Cy_Wind, TRUE)
				copyVisualStyle (Cy_Wind, 'default', string.style.name)
			    setVisualStyle (Cy_Wind, string.style.name)
			}
#	
get.GM.edges <- function (gmnet) {  # text file from http://www.genemania.org
		cat("Cytoscape Windows", "\n", "_________________", "\n")	 
		cywinds <- getWindowList(cy)
		cat(cywinds, sep = "\n")
		cat("\n","\t", "Which Cytoscape window contains nodes to plot GeneMANIA edges? ","\n","\t") 
			cywindname <- as.character(readLines(con = stdin(), n = 1))
			cw2 <- existing.CytoscapeWindow (cywindname,  copy.graph.from.cytoscape.to.R=TRUE)
			winnodes <- getAllNodes(cw2)
		cat("\t", "GeneMANIA file name?","\n","\t")
		gmfilename <- readLines(con = stdin(), n = 1)  # Test gmfilename <- "_tst_genemania_network.txt"
		gmnet <- read.table(gmfilename, header=TRUE, sep = "\t", comment.char = "#", na.strings='', fill=TRUE)
			names(gmnet)[1]="Gene.1"  # to make sure it's correct
			gmnet$Gene.1 <- sapply(gmnet$Gene.1, get.gene) 
			gmnet$Gene.2 <- sapply(gmnet$Gene.2, get.gene)  
			# gmnet$Gene.1=as.factor(gmnet$Gene.1)
			# gmnet$Gene.2=as.factor(gmnet$Gene.2)
			 a = as.character(gmnet$Gene.1)
			 b = as.character(gmnet$Gene.2)
			gmnodes <- unique(c(a,b))
			flub <- setdiff(gmnodes, winnodes) # setdiff( winnodes, stnodes) is the non-GM node set
			# if there is an ID flub
			if (length(flub) >= 1) { 
				cat("\n","\t", "The following GM names do not match ", cywindname, " nodes:","\n","\t", flub)
				#  Just get rid of the offending nodes
				if (any(gmnet$Gene.1 %in% flub)) gmnet <- gmnet[-which(gmnet$Gene.1 %in% flub), ]
				if (any(gmnet$Gene.2 %in% flub)) gmnet <- gmnet[-which(gmnet$Gene.2 %in% flub), ]
								}
	# 	Prune data file
			gmn <- gmnet[,c(1:4)]
			names(gmn)[4] <- "edgeType"
			return(gmn)
			}
#
#
GM.edge.width.props <- function (Cy_Wind, Network.File)  {
 			minWeight <- min(Network.File$Weight)
			maxWeight <- max(Network.File$Weight)
			edge.attribute.values <- as.vector(Network.File$Weight)
			weight.scale=scale(edge.attribute.values, scale=T, center=T)
			weight.scale=as.vector(weight.scale)
				minScale <- min(weight.scale, na.rm=T)
				maxScale <- max(weight.scale, na.rm=T)
			scalefactor = maxScale + abs(minScale)
			line.widths <- 1.8*scalefactor*scale(weight.scale + (abs(minScale) + 0.25), scale=(maxScale + scalefactor), center=FALSE)
			line.widths <- as.vector(line.widths) 
			setVisualStyle(Cy_Wind, "default") # don't want to do this but see below
 			setEdgeLineWidthRule (Cy_Wind, 'Weight', as.character(edge.attribute.values), as.character(line.widths))
 			# this creates a problem: node size and color are lost; style is set back to 'default'
 			viz.styles <- getVisualStyleNames(Cy_Wind)
			GM.style.name <- paste(viz.styles[length(viz.styles)], noquote("_GM"), sep="", collapse=NULL)
			# this should be the most recently created visual style			
 	 			displayGraph (Cy_Wind)
				fitContent (Cy_Wind)
				showGraphicsDetails(Cy_Wind, TRUE)
				copyVisualStyle (Cy_Wind, 'default', GM.style.name)
			    setVisualStyle (Cy_Wind, GM.style.name)
			}			
#	
#
  EDGE.MERGE <- function(stn, gmn, PSP.df) {
	#
	#	We want to sum the evidence for interactions, but not duplicate reversed node edges
	# 	
		st <- stn[stn$edgeType=="combined_score",]
	 #  this is all we reallly need for the merge
		stnodes <- unique(c(as.character(st$Gene.1), as.character(st$Gene.2)))
		gm <- gmn
		gmnodes <- unique(c(as.character(gm$Gene.1), as.character(gm$Gene.2)))
		sgnodes <- unique (c(stnodes, gmnodes))
		psp <- PSP.df	 
		 a = as.character(psp$Gene.1)
		 b = as.character(psp$Gene.2)
		pnodes <- unique(c(a,b))
		comnodes <- sgnodes[sgnodes %in% pnodes]
		extras <- pnodes[!(pnodes %in% sgnodes)]	# =	 setdiff(pnodes, sgnodes) 
			if (length(extras) >= 1) { 
				#  Get rid of the extra nodes
				psp <- psp[psp$Gene.1 %in% sgnodes, ]
				psp <- psp[psp$Gene.2 %in% sgnodes, ] 
				#	extra1 <- which(psp$Gene.1  %in% extras) 
				#	extra2 <- which(psp$Gene.2   %in% extras) 
				#psp <- psp[-extra1,]  
				#psp <- psp[-extra2,]	
				}
		sgp.c <- rbind(stn, gmn, psp)  # can plot this, but it's busy
		# sgpnodes <- unique(c(levels(sgp.c[1,1]), levels(sgp.c[1,2])))
	#
	 #	String and GM may have edges in common that are reversed
	 #	Therefore, test string edges in reverse
	 #	This is easist to do in a single column
	#
 	st$nodes.combined <- noquote(paste(st$Gene.1, st$Gene.2))
	st$nodes.reversed <- noquote(paste(st$Gene.2, st$Gene.1))
	gm$nodes.combined <- noquote(paste(gm$Gene.1, gm$Gene.2))
	gm$nodes.reversed <- noquote(paste(gm$Gene.2, gm$Gene.1)) 
	psp$nodes.combined <- noquote(paste(psp$Gene.1, psp$Gene.2)) 
	#
	#  Which edges in stn are the reverse of those in gmn?  = stn[sg.reverse,]
	sg.reverse <- st$nodes.combined %in% gm$nodes.reversed
	#  Reverse these  
	# Note that the matrix conversion is reqired because of factor level collision
	st.fix <- noquote(as.matrix(st[sg.reverse, c(2,1)]))
	if (nrow(st.fix) >0) {
		names(st.fix) <- c("Gene.1", "Gene.2")
		stnt=noquote(as.matrix(st))
		stnt[sg.reverse, c(1:2)] <- st.fix
		st[,c(1:2)]<-stnt[,c(1:2)] }
	# Revise the test columns 
	 	st$nodes.combined <- noquote(paste(st$Gene.1, st$Gene.2))
		st$nodes.reversed <- noquote(paste(st$Gene.2, st$Gene.1))
	#
	#  So, the merge should be :
	sg <- rbind(st, gm)
	 #
	 # now, PSP edges
	 # kinases are directional, so we only want psp forward edges 	# 
	 # which psp edges match the reverse of sg?
	 psf <- sg$nodes.reversed %in% psp$nodes.combined   # a few do = sg[psf,]
	 # Now reverse these 
	 sg.pspr <- sg[psf, c(2,1)]
	 names(sg.pspr) <- c("Gene.1", "Gene.2")
	 sg[psf, c(1:2)] <- sg.pspr
		sg.ord <- order(as.character(sg$Gene.1), as.character(sg$Gene.2))
	  	sg <-sg[sg.ord,]
		# This sets all kinases as Gene.1 and substrates as Gene.2
	 # Now bind them all together
	 sgp <- rbind(sg[,c(1:4)], psp[,c(1:4)])
	 sgp.ord <- order(as.character(sgp$Gene.1), as.character(sgp$Gene.2))
  	 sgp <-sgp[sgp.ord,]
	  # Now merge edges
 	 #
	 sgp.merged <- ddply(sgp, .(Gene.1, Gene.2), numcolwise(sum), na.rm=TRUE)  #  just the gene names and numerical values
	# test	sgp.c.merged <- ddply(sgp.c, .(Gene.1, Gene.2), numcolwise(sum), na.rm=TRUE)
	# sgp.c.merged is bigger, which means that edges are alligned in sgp
	sgp.merged$edgeType <- 'merged'
	# Remove auto-phosphorylation loops
		auto <- which (as.character(sgp.merged$Gene.1) == as.character(sgp.merged$Gene.2))
		if (length(auto) > 0) {
			sgp.mt <- sgp.merged[-auto,] } else sgp.mt <- sgp.merged
	return (sgp.mt)	
	}
#	
# From Paul Shannon:
selectNodesConnectedBySelectedEdges = function (cw) {
 selectedEdges = getSelectedEdges (cw)
 if (length (selectedEdges) == 1 && is.na (selectedEdges))
   return ()
 tokens = unlist (strsplit (selectedEdges, ' '))
 node.names = intersect (tokens, nodes (cw@graph))
 if (length (node.names) > 0)
   selectNodes (cw, node.names)
 }
 #
 get.adjacent.edge.names = function (cw, geneIDs) {
	all.edge.names = cy2.edge.names (cw@graph)
	all.edge.names.cyStyle = as.character (all.edge.names)
	indices.of.edges.with.geneIDs = c ()
	for (geneID in geneIDs) {
	geneID.regex.nodeA = sprintf ('^%s ', geneID)
	geneID.regex.nodeB = sprintf (' %s$ ', geneID)
	indices.A = grep (geneID.regex.nodeA, all.edge.names.cyStyle)
	indices.B = grep (geneID.regex.nodeB, all.edge.names.cyStyle)
	indices.of.edges.with.geneIDs = c (indices.of.edges.with.geneIDs, indices.A, indices.B)	
	} # for geneID
	return (as.character (all.edge.names) [indices.of.edges.with.geneIDs])
	} # get.edge.names

 #	
 #
get.String.edgefile <- function (stringedgefile, nodenames)  {
		nodenames <- as.character(nodenames)
		stnet <- read.table(stringedgefile, header=TRUE, sep = "\t", comment.char = "", na.strings='', fill=TRUE)
			names(stnet)[1]="node1"  # to edit out the 'X.' or "#" 
			# fix up the gene names 
			stnet$node1 <- sapply(stnet$node1, get.gene) 
			stnet$node2 <- sapply(stnet$node2, get.gene)  
			stnodes <- unique(c(as.character(stnet$node1), as.character(stnet$node2)))
			flub <- setdiff(stnodes, nodenames) # setdiff( nodenames, stnodes) is the non-string node set
			# if there is a String flub
			if (length(flub) >= 1) { 
				cat("\n","\t", "The following String names do not match ","\n","\t", flub)
				#  Just get rid of the offending nodes
				if (any(stnet$node1 %in% flub)) stnet <- stnet[-which(stnet$node1 %in% flub), ]
				if (any(stnet$node2 %in% flub)) stnet <- stnet[-which(stnet$node2 %in% flub), ]
								}
		# 	Rearrange data file		
			stn <- stnet[,c(1:2)]
			names(stn) <- c('Gene.1', 'Gene.2')
			stne <- stn
			stne$Weight <- stnet$experimental
			stne$edgeType <- "experimental"
			stnk <- stn
			stnk$Weight <- stnet$knowledge
			stnk$edgeType <- "knowledge"
			stnh <- stn
			stnh$Weight <- stnet$homology
			stnh$edgeType <- "homology"
			stncs <- stn
			stncs$Weight <- stnet$combined_score
			stncs$edgeType <- "combined_score"
			stn <- rbind (stne, stnk, stnh, stncs)
			nones <- which (stn$Weight==0)
			stn <- stn[-nones, ]		
			return (stn)	
			}
			
get.GM.edgefile <- function (gmfilename, nodenames) {  # text file from http://www.genemania.org
		nodenames <- as.character(nodenames)
		gmnet <- read.table(gmfilename, header=TRUE, sep = "\t", comment.char = "#", na.strings='', fill=TRUE)
			names(gmnet)[1]="Gene.1"  # to make sure it's correct
			gmnet$Gene.1 <- sapply(gmnet$Gene.1, get.gene) 
			gmnet$Gene.2 <- sapply(gmnet$Gene.2, get.gene)  
			# gmnet$Gene.1=as.factor(gmnet$Gene.1)
			# gmnet$Gene.2=as.factor(gmnet$Gene.2)
			 a = as.character(gmnet$Gene.1)
			 b = as.character(gmnet$Gene.2)
			gmnodes <- unique(c(a,b))
			flub <- setdiff(gmnodes, nodenames) # setdiff( nodenames, stnodes) is the non-GM node set
			# if there is an ID flub
			if (length(flub) >= 1) { 
				cat("\n","\t", "The following GM names do not match ","\n","\t", flub)
				#  Just get rid of the offending nodes
				if (any(gmnet$Gene.1 %in% flub)) gmnet <- gmnet[-which(gmnet$Gene.1 %in% flub), ]
				if (any(gmnet$Gene.2 %in% flub)) gmnet <- gmnet[-which(gmnet$Gene.2 %in% flub), ]
								}
	# 	Prune data file
			gmn <- gmnet[,c(1:4)]
			names(gmn)[4] <- "edgeType"
			return(gmn)
			}

#

combine.edges <- function(edgefile1, edgefile2)	{
	# Two network files may have edges in common that are reversed
	 #	Therefore, test edges in reverse
	 #	This is easist to do in a single column
 	edgefile1$nodes.combined <- noquote(paste(edgefile1$Gene.1, edgefile1$Gene.2))
	edgefile1$nodes.reversed <- noquote(paste(edgefile1$Gene.2, edgefile1$Gene.1))
 	edgefile2$nodes.combined <- noquote(paste(edgefile2$Gene.1, edgefile2$Gene.2))
	edgefile2$nodes.reversed <- noquote(paste(edgefile2$Gene.2, edgefile2$Gene.1))
	#  Which edges are the reverse?  = stn[sg.reverse,]
	reversed <- edgefile2$nodes.combined %in% edgefile1$nodes.reversed
	#  Reverse these  
	# Note that the matrix conversion is reqired because of factor level collision
	fix2 <- as.matrix(noquote(as.matrix(edgefile2[reversed, c(2,1)])))
	if (nrow(fix2) >0) {
		names(fix2) <- c("Gene.1", "Gene.2")
		fixededge2=noquote(as.matrix(edgefile2))
		fixededge2[reversed, c(1:2)] <- fix2
		edgefile2[,c(1:2)] <- fixededge2[,c(1:2)] }
	# Revise the test columns 
	 	edgefile2$nodes.combined <- noquote(paste(edgefile2$Gene.1, edgefile2$Gene.2))
		edgefile2$nodes.reversed <- noquote(paste(edgefile2$Gene.2, edgefile2$Gene.1))
	#
	#  merge  :
	combined <- rbind(edgefile1, edgefile2)
	combined <- combined[order(combined$Weight, decreasing=TRUE),]
	combined <- combined[!duplicated(combined[,c(1,2,4)]), ]
	return(combined[,c(1:4)])
}	
#  END
